# Supplementary material for: Cryptic Zika virus infections unmasked from suspected malaria cases in Northeastern Nigeria
Source: PLoS One. 2023 Nov 8;18(11):e0292350. doi: 10.1371/journal.pone.0292350 (PMC10631648; doi:10.1371/journal.pone.0292350)
Supplement: S1 Table — (XLSX) [file pone.0292350.s001.xlsx]

## Sheet: Sheet1
		S1 Table : The dependent and independent variables used in the analysis and interpretation of data on Cryptic Zika virus infections in Nigeria
														PRNT (90-100%)
Sample ID	Geographical location	Sex	Age	Occupation	Rural/Urban	ONSET FEVER	AntiMalaria Drug / AntiBiotics	Orthodox/Traditional	YFV vaccination status	IgM OD	IgM Results	No of plaques	PRNT	YFV	CHKV	WNV	One or more DENV(2,3,4) serotypes
1	Adamawa	M	3	Student	Urban	1-7 days	Yes	O	Yes	0.053	Negative	11	Negative
2	Adamawa	M	55	Self employed	Rural	7-10 days	Yes	O	No	0.528	Pos	11	Negative
3	Adamawa	F	26	Student	Urban	1-7 days	Yes	O	Yes	0.068	Negative	9	Negative
4	Adamawa	M	14	Student	Urban	1-7 days	No	not disclosed	Yes	0.048	Negative	>10	Negative
5	Adamawa	M	62	Retiree	Urban	7-10 days	Yes	O	No	0.049	Negative	>10	Negative
6	Adamawa	M	35	Self employed	Urban	7-10 days	Yes	O	Yes	0.69	Pos	>10	Negative
7	Adamawa	F	25	House wife	Urban	1-7 days	No	not disclosed	Yes	0.048	Negative	7	Negative
8	Adamawa	M	14	Student	Urban	7-10 days	Yes	O	Yes	0.341	Negative	13	Negative
9	Adamawa	M	7	Student	Urban	7-10 days	No	not disclosed	Yes	0.053	Negative	12	Negative
10	Adamawa	M	17	Student	Urban	1-7 days	Yes	O	Yes	0.35	Negative	>10	Negative
11	Adamawa	M	12	Student	Urban	1-7 days	Yes	O	Yes	0.048	Negative	18	Negative
12	Adamawa	M	40	Self employed	Urban	7-10 days	Yes	O	No	0.052	Negative	3	Positive	Negative	Negative	Negative	Negative
13	Adamawa	M	10	Student	Urban	1-7 days	No	not disclosed	Yes	0.926	Pos	12	Negative
14	Adamawa	M	21	Student	Urban	1-7 days	No	not disclosed	Yes	0.053	Negative	>10	Negative
15	Adamawa	F	32	House wife	Rural	1-7 days	No	not disclosed	Yes	0.047	Negative	>10	Negative
16	Adamawa	F	19	House wife	Urban	1-7 days	No	not disclosed	No	0.333	Negative	>10	Negative
17	Adamawa	F	26	House wife	Urban	7-10 days	Yes	O	No	0.048	Negative	>10	Negative
18	Adamawa	M	3	pupil	Urban	1-7 days	Yes	O	No	0.322	Negative	11	Negative
19	Adamawa	F	24	Student	Rural	1-7 days	Yes	O	No	0.051	Negative	>10	Negative
20	Adamawa	M	24	Student	Urban	1-7 days	Yes	O	No	0.383	Negative	>10	Negative
21	Adamawa	M	28	Student	Urban	1-7 days	Yes	O	Yes	0.399	Negative	10	Negative
22	Adamawa	F	20	House wife	Rural	1-7 days	No	not disclosed	Yes	0.513	Pos	0	Positive	Negative	Negative	Negative	Negative
23	Adamawa	F	38	House wife	Rural	7-10 days	Yes	O	No	0.873	Pos	20	Negative
24	Adamawa	M	32	Student	Urban	1-7 days	Not disclosed	Not disclosed	Yes	0.065	Negative	>10	Negative
25	Adamawa	F	17	Student	Urban	1-7 days	Yes	O	Yes	0.634	Pos	>10	Negative
26	Adamawa	F	5	pupil	Urban	7-10 days	Yes	O	Yes	0.528	Pos	>10	Negative
27	Adamawa	M	22	Student	Rural	7-10 days	Yes	T	No	0.055	Negative	>10	Negative
28	Adamawa	F	16	Student	Urban	1-7 days	Not disclosed	Not disclosed	Yes	0.055	Negative	>10	Negative
29	Adamawa	M	15	Student	Urban	7-10 days	Yes	O	Yes	0.368	Negative	>10	Negative
30	Adamawa	F	8	Student	Urban	1-7 days	No	not disclosed	Yes	0.048	Negative	11	Negative
31	Adamawa	F	35	House wife	Urban	1-7 days	No	not disclosed	Yes	0.384	Negative	10	Negative
32	Adamawa	M	75	Retiree	Urban	1-7 days	Yes	O	No	0.047	Negative	>10	Negative
33	Adamawa	M	30	Self employed	Urban	7-10 days	Yes	O	Yes	0.128	Negative	>10	Negative
34	Adamawa	F	28	Student	Urban	1-7 days	No	not disclosed	No	0.395	Negative	>10	Negative
35	Adamawa	F	32	House wife	Rural	7-10 days	Yes	O	No	0.294	Negative	>10	Negative
36	Adamawa	F	17	Student	Rural	7-10 days	Yes	O	No	0.476	Negative	>10	Negative
37	Adamawa	F	12	Student	Urban	1-7 days	Yes	O	Yes	0.475	Negative	>10	Negative
38	Adamawa	F	22	House wife	Urban	1-7 days	No	not disclosed	No	0.044	Negative	>10	Negative
39	Adamawa	M	10	Student	Rural	7-10 days	Yes	O	Yes	0.4	Negative	>10	Negative
40	Adamawa	M	35	Self employed	Rural	1-7 days	Yes	O	No	0.305	Negative	>10	Negative
41	Adamawa	F	5	pupil	Rural	1-7 days	No	not disclosed	Yes	0.047	Negative	>10	Negative
42	Adamawa	F	13	Student	Urban	1-7 days	Yes	O	Yes	0.046	Negative	10	Negative
43	Adamawa	F	30	House wife	Urban	1-7 days	Yes	O	Yes	0.344	Negative	>10	Negative
44	Adamawa	F	5	Student	Urban	1-7 days	No	not disclosed	Yes	0.048	Negative	>10	Negative
45	Adamawa	M	13	Student	Urban	1-7 days	Yes	O	Yes	0.389	Negative	20	Negative
46	Adamawa	M	45	Civil servant	Urban	1-7 days	No	not disclosed	Yes	0.048	Negative	>10	Negative
47	Adamawa	F	23	Student	Urban	7-10 days	No	not disclosed	Yes	0.067	Negative	>10	Negative
48	Adamawa	F	30	House wife	Urban	1-7 days	Yes	O	Yes	0.44	Negative	>10	Negative
49	Adamawa	M	20	Student	Urban	1-7 days	No	not disclosed	Yes	0.706	Pos	>10	Negative
50	Adamawa	M	24	Student	Urban	1-7 days	No	not disclosed	Yes	0.05	Negative	>10	Negative
51	Adamawa	M	42	Civil servant	Urban	7-10 days	Yes	O	Yes	0.06	Negative	>10	Negative
52	Adamawa	M	51	Civil servant	Urban	1-7 days	No	not disclosed	No	0.597	Pos	>10	Negative
53	Adamawa	F	27	Student	Urban	1-7 days	No	not disclosed	Yes	0.047	Negative	>10	Negative
54	Adamawa	M	53	Civil servant	Rural	1-7 days	Yes	O	Yes	0.796	Pos	>10	Negative
55	Adamawa	M	48	Civil servant	Rural	7-10 days	Yes	O	Yes	0.048	Negative	>10	Negative
56	Adamawa	M	61	Retiree	Rural	1-7 days	Yes	O	No	0.686	Pos	>10	Negative
57	Adamawa	M	15	Student	Urban	1-7 days	Yes	O	Yes	0.058	Negative	12	Negative
58	Adamawa	m	47	Civil servant	Rural	7-10 days	Yes	O	Yes	0.315	Negative	>10	Negative
59	Adamawa	M	37	Student	Urban	1-7 days	Yes	O	Yes	0.058	Negative	>10	Negative
60	Adamawa	F	27	Civil servant	Urban	7-10 days	Yes	O	Yes	0.056	Negative	>10	Negative
61	Adamawa	M	51	Civil servant	Urban	1-7 days	Yes	o	Yes	0.575	Pos	>10	Negative
62	Adamawa	F	34	House wife	Rural	1-7 days	No	not disclosed	Yes	0.354	Negative	>10	Negative
63	Adamawa	F	70	House wife	Rural	7-10 days	No	not disclosed	No	0.051	Negative	>10	Negative
64	Adamawa	M	56	Public servant	Rural	7-10 days	Yes	O	Yes	0.054	Negative	>10	Negative
65	Adamawa	M	30	Public servant	Urban	1-7 days	Yes	O	Yes	0.381	Negative	>10	Negative
66	Adamawa	M	60	Self employed	Rural	1-7 days	Yes	O	No	0.049	Negative	>10	Negative
67	Adamawa	M	58	Civil servant	Urban	1-7 days	Yes	O	Yes	0.05	Negative	>10	Negative
68	Adamawa	F	30	House wife	Rural	1-7 days	No	not disclosed	Yes	0.067	Negative	>10	Negative
69	Adamawa	F	23	House wife	Urban	1-7 days	Yes	O	Yes	0.662	Pos	>10	Negative
70	Adamawa	F	42	House wife	Urban	1-7 days	Yes	O	Yes	0.4	Negative	>10	Negative
71	Adamawa	M	60	Retiree	Urban	1-7 days	Yes	O	No	1.185	Pos	>10	Negative
72	Adamawa	F	25	Student	Urban	1-7 days	No	not disclosed	Yes	0.347	Negative	11	Negative
73	Adamawa	M	67	Self employed	Urban	1-7 days	No	not disclosed	No	0.049	Negative	>10	Negative
74	Adamawa	f	40	House wife	Rural	1-7 days	Yes	O	Yes	0.511	Pos	>10	Negative
75	Adamawa	F	14	Student	Urban	1-7 days	No	not disclosed	Yes	0.454	Negative	8	Negative
76	Adamawa	F	31	Self employed	Urban	1-7 days	No	not disclosed	Yes	0.047	Negative	>10	Negative
77	Adamawa	F	24	House wife	Urban	1-7 days	No	not disclosed	Yes	0.046	Negative	>10	Negative
78	Adamawa	F	60	House wife	Urban	1-7 days	No	not disclosed	No	0.416	Negative	>10	Negative
79	Adamawa	M	35	Public servant	Urban	1-7 days	Yes	O	Yes	0.048	Negative	>10	Negative
80	Adamawa	F	51	House wife	Urban	1-7 days	No	not disclosed	Yes	0.181	Negative	>10	Negative
81	Adamawa	m	34	Civil servant	Urban	1-7 days	Yes	O	Yes	0.049	Negative	>10	Negative
82	Adamawa	M	37	Civil servant	Rural	1-7 days	Yes	O	Yes	0.317	Negative	>10	Negative
83	Adamawa	F	47	Civil servant	Urban	7-10 days	Yes	O	No	0.359	Negative	>10	Negative
84	Adamawa	M	17	Student	Urban	7-10 days	Yes	O	Yes	0.357	Negative	>10	Negative
85	Adamawa	F	25	Civil servant	Urban	1-7 days	Yes	O	No	0.391	Negative	>10	Negative
86	Adamawa	F	47	House wife	Urban	1-7 days	Yes	O	Yes	0.049	Negative	>10	Negative
87	Adamawa	F	41	House wife	Rural	1-7 days	Yes	O	No	0.457	Negative	>10	Negative
88	Adamawa	M	35	Civil servant	Urban	1-7 days	Yes	o	Yes	0.534	Pos	>10	Negative
89	Adamawa	M	45	Civil servant	Urban	1-7 days	Yes	O	Yes	0.045	Negative	>10	Negative
90	Adamawa	F	23	Civil servant	Urban	1-7 days	No	not disclosed	Yes	0.047	Negative	>10	Negative
91	Adamawa	M	52	Self employed	Urban	7-10 days	Yes	O	Yes	0.452	Negative	>10	Negative
92	Adamawa	M	35	Civil servant	Urban	1-7 days	Yes	O	Yes	0.047	Negative	>10	Negative
93	Adamawa	M	41	Self employed	Rural	1-7 days	No	not disclosed	Yes	0.822	Pos	>10	Negative
94	Adamawa	F	80	House wife	Urban	1-7 days	No	not disclosed	No	0.051	Negative	>10	Negative
95	Adamawa	F	20	House wife	Urban	1-7 days	Yes	T	Yes	0.563	Pos	>10	Negative
96	Adamawa	F	43	House wife	Urban	1-7 days	Yes	O	Yes	0.054	Negative	17	Negative
97	Adamawa	F	20	House wife	Urban	1-7 days	Yes	T	No	0.66	Pos	>10	Negative
98	Adamawa	F	35	House wife	Urban	1-7 days	Yes	T	No	0.721	Pos	>10	Negative
99	Adamawa	F	23	House wife	Urban	1-7 days	Yes	O	No	0.052	Negative	>10	Negative
100	Adamawa	F	20	House wife	Urban	1-7 days	Yes	O	Yes	0.397	Negative	13	Negative
101	Adamawa	F	19	Student	Urban	1-7 days	Yes	O	Yes	0.053	Negative	>10	Negative
102	Adamawa	F	10	Student	Urban	7-10 days	Yes	O	No	0.054	Negative	>10	Negative
103	Adamawa	M	19	Student	Urban	7-10 days	Yes	O	Yes	0.637	Pos	>10	Negative
104	Adamawa	F	40	Civil servant	Urban	7-10 days	Yes	O	Yes	0.061	Negative	>10	Negative
105	Adamawa	F	39	Civil servant	Urban	1-7 days	No	not disclosed	No	0.569	Pos	>10	Negative
106	Adamawa	M	30	Self employed	Urban	7-10 days	Yes	O	No	0.056	Negative	>10	Negative
107	Adamawa	F	25	Student	Urban	1-7 days	No	not disclosed	Yes	0.414	Negative	>10	Negative
108	Adamawa	F	30	House wife	Urban	7-10 days	No	not disclosed	Yes	0.604	Pos	>10	Negative
109	Adamawa	M	30	Student	Urban	7-10 days	Yes	O	Yes	0.051	Negative	>10	Negative
110	Adamawa	M	24	Student	Urban	1-7 days	Yes	O	No	0.33	Negative	>10	Negative
111	Adamawa	M	35	Self employed	Rural	7-10 days	Yes	O	Yes	0.144	Negative	>10	Negative
112	Adamawa	F	28	House wife	Urban	7-10 days	Yes	O	Yes	0.051	Negative	>10	Negative
113	Adamawa	M	32	Self employed	Urban	7-10 days	Yes	O	No	0.414	Negative	>10	Negative
114	Adamawa	M	22	Student	Urban	1-7 days	Yes	O	Yes	0.051	Negative	12	Negative
115	Adamawa	F	33	Civil servant	Urban	1-7 days	No	not disclosed	No	0.3	Negative	2 (90%)	Positive	Negative	Negative	Negative	Negative
116	Adamawa	M	25	Student	Rural	1-7 days	Yes	O	No	0.417	Negative	>10	Negative
117	Adamawa	M	30	Civil servant	Urban	7-10 days	Yes	O	Yes	0.08	Negative	>10	Negative
118	Adamawa	F	49	Civil servant	Rural	1-7 days	Yes	O	No	0.69	Pos	>10	Negative
119	Adamawa	M	25	Student	Urban	1-7 days	No	not disclosed	Yes	0.081	Negative	>10	Negative
120	Adamawa	F	41	Civil servant	Urban	1-7 days	Yes	O	Yes	0.059	Negative	>10	Negative
121	Adamawa	F	52	House wife	Urban	7-10 days	No	not disclosed	No	0.307	Negative	>10	Negative
122	Adamawa	M	31	Student	Urban	1-7 days	Yes	O	No	0.05	Negative	>10	Negative
123	Adamawa	M	25	Civil servant	Urban	1-7 days	No	not disclosed	No	0.048	Negative	>10	Negative
124	Adamawa	M	16	Student	Urban	1-7 days	No	not disclosed	No	0.363	Negative	>10	Negative
125	Adamawa	M	11	Student	Urban	1-7 days	No	not disclosed	No	0.075	Negative	>10	Negative
126	Adamawa	F	50	House wife	Rural	1-7 days	Yes	O	No	0.059	Negative	2 (90%)	Positive	Negative	Negative	Negative	Positive
127	Adamawa	F	35	House wife	Urban	1-7 days	Yes	O	No	0.3	Negative	>10	Negative
128	Adamawa	f	53	House wife	Urban	7-10 days	Yes	O	No	0.539	Pos	>10	Negative
129	Adamawa	M	35	Civil servant	Urban	7-10 days	Yes	O	No	0.055	Negative	>10	Negative
130	Adamawa	F	15	Student	Urban	1-7 days	Yes	O	No	0.055	Negative	>10	Negative
131	Adamawa	f	24	Student	Urban	1-7 days	Yes	O	No	0.363	Negative	>10	Negative
132	Adamawa	F	45	House wife	Urban	1-7 days	Yes	O	No	0.307	Negative	>10	Negative
133	Adamawa	F	47	House wife	Urban	1-7 days	Yes	O	No	0.049	Negative	>10	Negative
134	Adamawa	F	20	House wife	Urban	1-7 days	No	not disclosed	No	0.438	Negative	>10	Negative
135	Adamawa	F	29	House wife	Urban	1-7 days	Yes	O	No	0.05	Negative	>10	Negative
136	Adamawa	M	16	Student	Urban	1-7 days	Yes	O	No	0.048	Negative	>10	Negative
137	Adamawa	M	20	Student	Urban	1-7 days	Yes	O	No	0.494	Negative	>10	Negative
138	Adamawa	F	30	House wife	Urban	1-7 days	No	not disclosed	No	0.06	Negative	>10	Negative
139	Adamawa	M	13	Student	Urban	1-7 days	No	not disclosed	No	0.272	Negative	>10	Negative
140	Adamawa	F	31	House wife	Urban	1-7 days	Yes	O	No	0.421	Negative	>10	Negative
141	Adamawa	F	40	House wife	Urban	1-7 days	Yes	O	No	0.273	Negative	>10	Negative
142	Adamawa	M	32	Self employed	Urban	1-7 days	Yes	O	No	0.058	Negative	>10	Negative
143	Adamawa	F	17	Student	Urban	1-7 days	Yes	O	No	0.063	Negative	>10	Negative
144	Adamawa	F	39	House wife	Urban	1-7 days	Yes	O	No	0.11	Negative	6	Negative
145	Adamawa	F	16	Student	Urban	1-7 days	Yes	O	No	0.286	Negative	3	Positive	Negative	Negative	Negative	Negative
146	Adamawa	F	5	pupil	Urban	1-7 days	Yes	O	No	0.052	Negative	>10	Negative
147	Adamawa	M	29	Public servant	Urban	1-7 days	Yes	O	No	0.363	Negative	>10	Negative
148	Adamawa	M	30	Civil servant	Urban	1-7 days	Yes	O	No	0.055	Negative	>10	Negative
149	Adamawa	F	42	Self employed	Urban	1-7 days	Yes	O	No	0.054	Negative	>10	Negative
150	Adamawa	F	19	Student	Urban	1-7 days	Yes	O	No	0.055	Negative	>10	Negative
151	Adamawa	M	14	Student	Urban	1-7 days	Yes	O	Yes	0.058	Negative	14	Negative
152	Adamawa	F	31	House wife	Urban	7-10 days	Yes	O	No	0.604	Pos	>10	Negative
153	Adamawa	M	27	Student	Urban	1-7 days	Yes	O	Yes	0.356	Negative	>10	Negative
154	Adamawa	m	47	Civil servant	Urban	7-10 days	Yes	O	No	0.538	Pos	>10	Negative
155	Adamawa	M	75	Self employed	Urban	1-7 days	Yes	O	No	0.463	Negative	>10	Negative
156	Adamawa	M	31	Civil servant	Urban	7-10 days	Yes	O	Yes	0.053	Negative	>10	Negative
157	Adamawa	F	20	House wife	Urban	7-10 days	Yes	O	No	0.516	Pos	>10	Negative
158	Adamawa	F	32	House wife	Urban	1-7 days	Yes	O	Yes	0.387	Negative	>10	Negative
159	Adamawa	F	20	Student	Urban	1-7 days	No	not disclosed	No	0.052	Negative	>10	Negative
160	Adamawa	M	33	Civil servant	Urban	7-10 days	Yes	O	No	0.231	Negative	>10	Negative
161	Adamawa	M	35	Student	Urban	1-7 days	Yes	O	No	0.055	Negative	>10	Negative
162	Adamawa	f	11	Student	Urban	1-7 days	Yes	O	No	0.052	Negative	>10	Negative
163	Adamawa	F	25	House wife	Urban	1-7 days	Yes	O	Yes	0.257	Negative	>10	Negative
164	Adamawa	F	20	Student	Rural	1-7 days	Yes	O	Yes	0.051	Negative	9	Negative
165	Adamawa	F	45	House wife	Urban	1-7 days	No	not disclosed	Yes	0.052	Negative	>10	Negative
166	Adamawa	F	14	Student	Urban	1-7 days	Yes	O	Yes	0.355	Negative	>10	Negative
167	Adamawa	M	33	Civil servant	Urban	1-7 days	No	not disclosed	Yes	0.4	Negative	>10	Negative
168	Adamawa	M	25	Student	Urban	1-7 days	No	not disclosed	Yes	0.056	Negative	18	Negative
169	Adamawa	M	35	Self employed	Urban	1-7 days	Yes	O	No	0.778	Pos	>10	Negative
170	Adamawa	M	27	Student	Urban	1-7 days	Yes	T	Yes	0.054	Negative	>10	Negative
171	Adamawa	F	33	House wife	Urban	1-7 days	No	not disclosed	No	0.051	Negative	>10	Negative
172	Adamawa	M	19	Student	Urban	1-7 days	Yes	O	No	0.341	Negative	>10	Negative
173	Adamawa	M	24	Student	Urban	1-7 days	No	not disclosed	No	0.056	Negative	>10	Negative
174	Adamawa	F	40	House wife	Rural	7-10 days	Yes	O	No	0.53	Negative	>10	Negative
175	Adamawa	F	35	House wife	Urban	7-10 days	Yes	O	No	0.481	Negative	>10	Negative
176	Adamawa	M	52	Civil servant	Urban	1-7 days	No	not disclosed	No	0.288	Negative	>10	Negative
177	Adamawa	F	20	Student	Urban	1-7 days	Yes	O	No	0.531	Pos	>10	Negative
178	Adamawa	M	40	Civil servant	Urban	1-7 days	No	not disclosed	No	0.458	Negative	>10	Negative
179	Adamawa	F	21	Student	Urban	1-7 days	Yes	O	No	0.053	Negative	>10	Negative
180	Adamawa	M	20	Student	Urban	1-7 days	No	not disclosed	No	0.357	Negative	>10	Negative
181	Adamawa	M	8	Student	Urban	7-10 days	Yes	O	Yes	0.554	Pos	>10	Negative
182	Adamawa	M	23	Student	Urban	1-7 days	Yes	O	Yes	0.054	Negative	>10	Negative
183	Adamawa	M	3	pupil	Urban	1-7 days	No	not disclosed	Yes	0.34	Negative	>10	Negative
184	Adamawa	F	45	House wife	Urban	1-7 days	Yes	O	No	0.089	Negative	>10	Negative
185	Adamawa	F	18	Student	Urban	1-7 days	No	not disclosed	Yes	0.06	Negative	>10	Negative
186	Adamawa	F	9	Student	Urban	7-10 days	Yes	O	Yes	0.366	Negative	>10	Negative
187	Adamawa	F	21	House wife	Urban	7-10 days	No	not disclosed	No	0.052	Negative	>10	Negative
188	Adamawa	F	40	Civil servant	Urban	1-7 days	Yes	O	Yes	0.298	Negative	2 (90%)	Positive	Negative	Negative	Negative	Negative
189	Adamawa	M	16	Student	Urban	7-10 days	Yes	O	Yes	0.477	Negative	>10	Negative
190	Adamawa	M	38	Self employed	Urban	1-7 days	No	not disclosed	No	0.365	Negative	>10	Negative
191	Adamawa	m	20	Student	Urban	1-7 days	Yes	O	Yes	0.043	Negative	>10	Negative
192	Adamawa	M	14	Student	Urban	1-7 days	Yes	O	Yes	0.044	Negative	>10	Negative
193	Adamawa	F	14	Student	Urban	1-7 days	No	not disclosed	No	0.359	Negative	>10	Negative
194	Adamawa	F	14	Student	Urban	1-7 days	Yes	O	Yes	0.044	Negative	>10	Negative
195	Adamawa	F	12	Student	Urban	1-7 days	Yes	O	Yes	0.358	Negative	>10	Negative
196	Adamawa	m	30	Self employed	Urban	1-7 days	Yes	O	Yes	0.046	Negative	>10	Negative
197	Adamawa	F	30	House wife	Urban	1-7 days	Yes	O	No	0.057	Negative	>10	Negative
198	Adamawa	F	36	Civil servant	Urban	7-10 days	Yes	O	Yes	0.043	Negative	>10	Negative
199	Adamawa	F	19	Student	Urban	7-10 days	Yes	O	No	0.434	Negative	>10	Negative
200	Adamawa	M	25	Student	Urban	7-10 days	Yes	O	Yes	0.431	Negative	>10	Negative
1	Bauchi	f	30	Self employed	Rural	7-10 days	Yes	O	No		Not tested	>10	Negative
2	Bauchi	F	30	Not disclosed	Urban	1-7 days	Yes	O	Yes		Not tested	>10	Negative
3	Bauchi	F	28	Student	Rural	Not disclosed	Not disclosed	Not disclosed	No		Not tested	>10	Negative
4	Bauchi	M	9	Civil Servant	Urban	7-10 days	Yes	O	No		Not tested	>10	Negative
5	Bauchi	M	31	Self employed	Rural	7-10 days	Yes	O	No		Not tested	0	Positive	Negative	Negative	0.98	1
6	Bauchi	M	31	Civil Servant	Rural	7-10 days	Yes	O	No		Not tested	>10	Negative	Negative	Negative	1	0.98
7	Bauchi	F	30	Self employed	Rural	1-7 days	Yes	O	No		Not tested	0	Positive	Negative	Negative	Negative	1
8	Bauchi	F	45	House wife	Urban	1-7 days	No	O	Yes		Not tested	3	Positive	Negative	Negative	0.99	0.98
9	Bauchi	F	36	Civil Servant	Urban	1-7 days	Yes	O	No		Not tested	0	Positive	Negative	Negative	0.99	1
11	Bauchi	F	36	Student	Urban	7-10 days	Yes	O	No		Not tested	>10	Negative
12	Bauchi	M	14	Civil Servant	Urban	7-10 days	Yes	O	No		Not tested	>10	Negative
13	Bauchi	M	39	Student	Urban	1-7 days	No	O	No		Not tested	>10	Negative
14	Bauchi	M	10	Student	Urban	7-10 days	No	O	No		Not tested	>10	Negative
15	Bauchi	M	16	Civil Servant	Rural	7-10 days	No	O	Yes		Not tested	>10	Negative
16	Bauchi	F	43	Public servant	Rural	Not disclosed	Not disclosed	Not disclosed	No		Not tested	>10	Negative
17	Bauchi	M	32	Public servant	Urban	Not disclosed	Not disclosed	Not disclosed	No		Not tested	>10	Negative
18	Bauchi	M	65	Civil Servant	Rural	7-10 days	Yes	O	No		Not tested	>10	Negative
19	Bauchi	M	56	Student	Urban	Not disclosed	Not disclosed	Not disclosed	No		Not tested	>10	Negative
20	Bauchi	M	3	Civil Servant	Urban	1-7 days	No	O	No		Not tested	>10	Negative
21	Bauchi	M	45	Civil Servant	Urban	Not disclosed	Not disclosed	Not disclosed	No		Not tested	>10	Negative
22	Bauchi	M	45	Student	Urban	1-7 days	Yes	O	No		Not tested	>10	Negative
23	Bauchi	F	19	Civil Servant	Urban	1-7 days	Yes	O	No		Not tested	>10	Negative
24	Bauchi	F	47	Civil Servant	Urban	7-10 days	Yes	O	No		Not tested	>10	Negative
25	Bauchi	F	33	Student	Urban	7-10 days	Yes	O	No		Not tested	>10	Negative
26	Bauchi	M	19	Public servant	Urban	1-7 days	No	O	No		Not tested	>10	Negative
27	Bauchi	M	60	House wife	Urban	1-7 days	No	O	No		Not tested	>10	Negative
28	Bauchi	F	36	Student	Urban	7-10 days	Yes	O	No		Not tested	>10	Negative
29	Bauchi	F	23	Civil Servant	Urban	7-10 days	No	O	No		Not tested	>10	Negative
30	Bauchi	M	47	House wife	Urban	7-10 days	Yes	O	No		Not tested	>10	Negative
31	Bauchi	F	30	Student	Urban	1-7 days	No	O	No		Not tested	>10	Negative
32	Bauchi	F	12	Civil Servant	Urban	7-10 days	No	O	No		Not tested	>10	Negative
33	Bauchi	F	39	Student	Rural	1-7 days	No	O	No		Not tested	>10	Negative
34	Bauchi	F	7	House wife	Urban	Not disclosed	Not disclosed	Not disclosed	No		Not tested	>10	Negative
35	Bauchi	F	53	Civil Servant	Urban	7-10 days	Yes	O	No		Not tested	>10	Negative
36	Bauchi	M	31	Student	Urban	7-10 days	Yes	O	No		Not tested	>10	Negative
37	Bauchi	F	16	Student	Urban	1-7 days	No	O	No		Not tested	>10	Negative
38	Bauchi	M	5	House wife	Urban	7-10 days	No	O	No		Not tested	>10	Negative
39	Bauchi	F	37	House wife	Urban	1-7 days	No	O	No		Not tested	>10	Negative
40	Bauchi	F	28	Civil Servant	Urban	1-7 days	Yes	O	No		Not tested	>10	Negative
41	Bauchi	M	2	pupil	Urban	1-7 days	No	O	Yes		Not tested	0	Positive	Negative	Negative	1
42	Bauchi	F	33	House wife	Urban	Not disclosed	Not disclosed	Not disclosed	No		Not tested	>10	Negative	Negative	Negative	Negative	1
43	Bauchi	M	6	pupil	Urban	1-7 days	Yes	O	Yes		Not tested	>10	Negative
45	Bauchi	F	37	Civil Servant	Urban	Not disclosed	No	O	No		Not tested	0	Positive	Negative	Negative	Negative	0.99
46	Bauchi	M	6	Pupil	Urban	Not disclosed	No	O	No		Not tested	0	Positive
47	Bauchi	M	17	Civil Servant	Urban	1-7 days	No	O	No		Not tested	>10	Negative
48	Bauchi	M	16	Student	Urban	1-7 days	No	O	Yes		Not tested	>10	Negative	Negative	Negative	Negative	Negative
49	Bauchi	F	39	House wife	Urban	1-7 days	No	O	No		Not tested	>10	Negative	Negative	Negative	Negative	Negative
52	Bauchi	F	25	House wife	Urban	7-10 days	Yes	O	No		Not tested	0	Positive
53	Bauchi	F	29	House wife	Rural	7-10 days	No	O	No		Not tested	>10	Negative	Negative	Negative	Negative	Negative
56	Bauchi	F	24	Self employed	Rural	7-10 days	Yes	O	No		Not tested	>10	Negative	Negative	Negative	Negative	Negative
57	Bauchi	M	37	Civil Servant	Urban	1-7 days	Yes	O	No		Not tested	0	Positive	Negative	1	1	1
58	Bauchi	F	27	Student	Urban	1-7 days	Yes	O	No		Not tested	0	Positive
59	Bauchi	F	33	House wife	Urban	7-10 days	No	O	Yes		Not tested	0	Positive			1
60	Bauchi	F	39	Civil Servant	Urban	1-7 days	Yes	O	No		Not tested	>10	Negative
64	Bauchi	M	44	Civil Servant	Urban	1-7 days	Yes	O	No		Not tested	>10	Negative	Negative	Negative	Negative	1
65	Bauchi	M	44	Student	Urban	1-7 days	Yes	O	No		Not tested	>10	Negative	Negative	Negative	Negative	Negative
66	Bauchi	F	40	Civil Servant	Urban	1-7 days	Yes	O	No		Not tested	0	Positive	0.99	Negative	Negative	1
67	Bauchi	F	37	House wife	Rural	1-7 days	No	O	No		Not tested	0	Positive
68	Bauchi	F	33	House wife	Urban	1-7 days	Yes	O	No		Not tested	0	Positive	Negative	Negative	Negative	1
69	Bauchi	F	15	Student		7-10 days	No	O	No			0	Positive
71	Bauchi	F	27	Student	Urban	7-10 days	No	O	No		Not tested	0	Positive	Negative	Negative	1	1
72	Bauchi	F	28	Student	Urban	1-7 days	Yes	O	No		Not tested	>10	Negative	Negative	Negative	Negative	Negative
74	Bauchi	F	27	Student	Urban	7-10 days	No	O	No		Not tested	0	Positive
75	Bauchi	F	48	Civil Servant	Urban	1-7 days	Yes	O	Yes		Not tested	0	Positive	Negative	Negative	Negative	1
76	Bauchi	F	18	Student	Urban	1-7 days	Yes	O	No		Not tested	0	Positive	Negative	Negative	Negative	1
77	Bauchi	M	59	Civil Servant	Urban	1-7 days	No	O	No		Not tested	0	Positive	Negative	Negative	Negative	1
78	Bauchi	F	32	House wife	Urban	1-7 days	Yes	O	No		Not tested	0	Positive
79	Bauchi	M	45	Public servant	Urban	1-7 days	No	O	No		Not tested	>10	Negative
80	Bauchi	M	41	Public servant	Urban	1-7 days	Yes	O	No		Not tested	>10	Negative	Negative	Negative	Negative	Negative
81	Bauchi	F	20	Civil Servant	Urban	1-7 days	Yes	O	No		Not tested	>10	Negative
84	Bauchi	F	28	Civil Servant	Urban	1-7 days	No	O	No		Not tested	0	Positive	Negative	Negative	Negative	Negative
99	Bauchi	F	25	House wife	Rural	1-7 days	No	O	No		Not tested	>10	Negative
101	Bauchi	M	69	Civil Servant	Urban	1-7 days	No	O	No		Not tested	0	Positive
111	Bauchi	M	22	Student	Urban	7-10 days	No	O	No		Not tested	>10	Negative
119	Bauchi	M	32	Civil Servant	Urban	7-10 days	No	O	No		Not tested	>10	Negative
120	Bauchi	F	25	Student	Urban	7-10 days	No	O	No		Not tested	>10	Negative
129	Bauchi	F	31	House wife	Rural	1-7 days	Yes	O	No		Not tested	>10	Negative	Negative	Negative	Negative	Negative
136	Bauchi	F	6	Pupil	Urban	7-10 days	Yes	O	No		Not tested	>10	Negative
137	Bauchi	F	25	Student	Urban	7-10 days	Yes	O	No		Not tested	0	Positive
139	Bauchi	F	26	House wife	Rural	1-7 days	Yes	O	No		Not tested	>10	Negative	Negative	Negative	Negative	Negative
141	Bauchi	F	10	Pupil	Urban	1-7 days	No	O	No		Not tested	>10	Negative	Negative	Negative	Negative	Negative
143	Bauchi	M	29	Civil Servant	Urban	1-7 days	Yes	O	No		Not tested	0	Positive	Negative	1	Negative	1
144	Bauchi	F	36	House wife	Urban	1-7 days	No	O	No		Not tested	0	Positive	Negative	0.98	Negative	1
145	Bauchi	F	29	House wife	Urban	7-10 days	Yes	O	No		Not tested	0	Positive	Negative	0.98	Negative	1
146	Bauchi	M	52	Civil Servant	Urban	1-7 days	Yes	O	No		Not tested	0	Positive	Negative	0.97	Negative	Negative
147	Bauchi	M	46	Self employed	Urban	1-7 days	Yes	O	No		Not tested	0	Positive	Negative	Negative	1	1
148	Bauchi	F	16	Student	Urban	1-7 days	Yes	O	No		Not tested	0	Positive	Negative	Negative	Negative	0.99
149	Bauchi	F	50	Civil Servant	Rural	7-10 days	No	O	No		Not tested	0	Positive
150	Bauchi	M	43	Civil Servant	Urban	1-7 days	No	O	No		Not tested	0	Positive	Negative	Negative	Negative	0.97
151	Bauchi	F	42	House wife	Urban	7-10 days	No	O	No		Not tested	>10	Negative
152	Bauchi	M	23	Student	Urban	1-7 days	Yes	O	No		Not tested	0	Positive	Negative	1	Negative	1
153	Bauchi	M	23	Student	Urban	1-7 days	No	O	No		Not tested	>10	Negative
154	Bauchi	M	56	Civil Servant	Urban	1-7 days	No	O	No		Not tested	0	Positive
156	Bauchi	M	15	Student	Urban	1-7 days	No	O	No		Not tested	>10	Negative	Negative	Negative	Negative	Negative
160	Bauchi	M	7	Pupil	Urban	1-7 days	No	O	No		Not tested	>10	Negative
161	Bauchi	M	12	Pupil	Urban	7-10 days	Yes	O	Yes		Not tested	0	Positive
1	Borno	M	31	Not disclosed	Urban	1-7 days	Yes	O	No	0.048	Negative	>10	Negative
2	Borno	M	38	Not disclosed	Urban	7-10 days	Yes	O	No	0.244	Pos	8	Negative
3	Borno	M	40	Not disclosed	Urban	1-7 days	Yes	O	No	0.038	Negative	>10	Negative
4	Borno	M	52	Not disclosed	Urban	1-7 days	Yes	O	No	0.068	Negative	>10	Negative
5	Borno	M	37	Not disclosed	Urban	7-10 days	Yes	O	No	0.232	Pos	>10	Negative
6	Borno	F	30	Not disclosed	Urban	1-7 days	Yes	O	No	0.034	Negative	>10	Negative
7	Borno	F	34	Not disclosed	Urban	1-7 days	Yes	O	No	0.06	Negative	>10	Negative
8	Borno	M	24	Not disclosed	Urban	7-10 days	Yes	O	No	0.069	Negative	>10	Negative
9	Borno	M	31	Not disclosed	Urban	7-10 days	Yes	O	No	0.073	Negative	8	Negative
10	Borno	M	26	Student	Urban	7-10 days	Yes	O	No	0.047	Negative	>10	Negative
11	Borno	F	35	Not disclosed	Urban	7-10 days	Yes	O	No	0.045	Negative	>10	Negative
12	Borno	f	20	Student	Urban	1-7 days	Yes	O	No	0.06	Negative	>10	Negative
13	Borno	F	20	Student	Urban	1-7 days	No	not disclosed	No	0.048	Negative	0 (100%)	Positive	Negative	1	Negative	1
14	Borno	M	7	Not disclosed	Urban	1-7 days	Yes	O	No	0.05	Negative	>10	Negative	Negative
15	Borno	F	40	Not disclosed	Urban	1-7 days	Yes	O	No	0.039	Negative	10	Negative	Negative
16	Borno	F	32	Not disclosed	Rural	1-7 days	Yes	O	No	0.064	Negative	>10	Negative	Negative
17	Borno	F	25	Not disclosed	Rural	1-7 days	No	not disclosed	No	0.043	Negative	>10	Negative	Negative
18	Borno	F	38	Not disclosed	Urban	1-7 days	No	not disclosed	Yes	0.041	Negative	>10	Negative	Negative
19	Borno	M	10	Not disclosed	Urban	1-7 days	No	not disclosed	No	0.053	Negative	0 (100%)	Positive	Negative	1	1	1
20	Borno	F	21	Not disclosed	Urban	1-7 days	No	not disclosed	No	0.075	Negative	>10	Negative	Negative
21	Borno	M	49	Not disclosed	Urban	1-7 days	Yes	O	No	0.041	Negative	>10	Negative	Negative
22	Borno	F	18	Not disclosed	Urban	1-7 days	No	not disclosed	No	0.063	Negative	>10	Negative	Negative
23	Borno	F	30	Not disclosed	Rural	1-7 days	No	not disclosed	No	0.05	Negative	>10	Negative	Negative
24	Borno	F	20	Not disclosed	Urban	1-7 days	No	not disclosed	No	0.059	Negative	>10	Negative	Negative
25	Borno	F	35	Not disclosed	Urban	1-7 days	No	not disclosed	No	0.045	Negative	>10	Negative	Negative
26	Borno	F	20	Student	Urban	7-10 days	No	not disclosed	No	0.052	Negative	0 (100%)	Positive	Negative	0.99	1	1
27	Borno	M	28	Self employed	Urban	1-7 days	Yes	O	No	1.742	Pos	>10	Negative	Negative
28	Borno	M	65	civil servant	Urban	1-7 days	Yes	O	No	0.162	Negative	>10	Negative	Negative
29	Borno	F	26	house wife	Urban	1-7 days	Yes	O	No	0.192	Negative	>10	Negative	Negative
30	Borno	F	28	Not disclosed	Urban	1-7 days	Yes	O	No	0.05	Negative	1	Positive	Negative	0.97	Negative	Negative
31	Borno	F	75	Not disclosed	Urban	1-7 days	Yes	O	No	0.093	Negative	>10	Negative	Negative
32	Borno	M	9	Not disclosed	Urban	1-7 days	Yes	O	No	0.042	Negative	7	Negative	Negative
33	Borno	M	26	Student	Rural	1-7 days	Yes	O	No	0.041	Negative	4	Positive	Negative	Negative	1	Negative
34	Borno	F	70	Not disclosed	Urban	1-7 days	Yes	O	Yes	0.079	Negative	>10	Negative	Negative
35	Borno	M	27	civil servant	Urban	1-7 days	Yes	O	No	0.176	Negative	>10	Negative	Negative
36	Borno	M	13	Not disclosed	Urban	1-7 days	Yes	O	No	0.214	Negative	>10	Negative	Negative
37	Borno	M	32	Not disclosed	Urban	1-7 days	Yes	O	No	0.067	Negative	0 (100%)	Positive	Negative	1	Negative	Negative
38	Borno	M	52	Not disclosed	Urban	1-7 days	Yes	O	Yes	0.213	Negative	>10	Negative	Negative
39	Borno	F	37	Not disclosed	Urban	1-7 days	No	not disclosed	No	0.909	Pos	>10	Negative	Negative
40	Borno	M	42	Not disclosed	Urban	1-7 days	Yes	O	No	0.1	Negative	>10	Negative	Negative
41	Borno	F	39	Not disclosed	Urban	1-7 days	No	not disclosed	No	0.075	Negative	>10	Negative	Negative
42	Borno	M	55	Not disclosed	Urban	1-7 days	Yes	O	No	0.046	Negative	>10	Negative	Negative
43	Borno	M	25	Self employed	Urban	1-7 days	Yes	O	No	0.205	Negative	>10	Negative	Negative
44	Borno	M	38	Not disclosed	Urban	1-7 days	Yes	O	No	0.686	Pos	>10	Negative	Negative
45	Borno	F	34	Not disclosed	Urban	1-7 days	No	not disclosed	No	0.761	Pos	>10	Negative	Negative
46	Borno	M	16	Not disclosed	Urban	1-7 days	No	not disclosed	No	0.081	Negative	0 (100%)	Positive	Negative	Negative	1	1
47	Borno	F	56	Not disclosed	Urban	1-7 days	No	not disclosed	No	0.051	Negative	6	Negative	Negative
48	Borno	M	18	Self employed	Urban	1-7 days	Yes	O	No	0.29	Negative	>10	Negative	Negative
49	Borno	M	56	civil servant	Urban	1-7 days	No	not disclosed	No	0.074	Negative	>10	Negative	Negative
50	Borno	F	29	civil servant	Urban	1-7 days	Yes	O	Yes	0.053	Negative	>10	Negative	Negative
51	Borno	F	51	house wife	Urban	1-7 days	Yes	O	No	2.196	Pos	>10	Negative	Negative
52	Borno	F	35	Not disclosed	Urban	1-7 days	No	not disclosed	No	0.141	Negative	>10	Negative	Negative
53	Borno	F	20	Student	Urban	1-7 days	No	not disclosed	No	0.055	Negative	7	Negative	Negative
54	Borno	M	27	Self employed	Urban	1-7 days	Yes	O	No	0.095	Negative	>10	Negative	Negative
55	Borno	M	37	Not disclosed	Urban	7-10 days	No	not disclosed	No	0.079	Negative	>10	Negative	Negative
56	Borno	M	40	Not disclosed	Urban	1-7 days	No	not disclosed	No	0.057	Negative	0 (100%)	Positive	Negative	0.99	Negative	Negative
57	Borno	F	24	Student	Urban	1-7 days	Yes	O	No	0.163	Negative	>10	Negative	Negative
58	Borno	F	28	Not disclosed	Urban	1-7 days	No	not disclosed	No	0.137	Negative	0 (100%)	Positive	Negative	Negative	Negative	Negative
59	Borno	M	39	Not disclosed	Urban	7-10 days	Yes	O	No	0.427	Pos	>10	Negative	Negative
60	Borno	F	22	Not disclosed	Urban	1-7 days	Yes	O	No	0.282	Negative	>10	Negative	Negative
61	Borno	F	35	Not disclosed	Urban	1-7 days	Yes	O	No	0.053	Negative	>10	Negative	Negative
62	Borno	F	30	Not disclosed	Urban	1-7 days	Yes	O	No	0.296	Negative	>10	Negative	Negative
63	Borno	F	50	Not disclosed	Urban	1-7 days	Yes	O	No	0.157	Negative	>10	Negative	Negative
64	Borno	F	60	Not disclosed	Urban	1-7 days	No	not disclosed	No	0.121	Negative	>10	Negative	Negative
65	Borno	F	19	Not disclosed	Urban	1-7 days	No	not disclosed	No	0.071	Negative	>10	Negative	Negative
66	Borno	F	24	Not disclosed	Urban	1-7 days	Yes	O	No	0.055	Negative	>10	Negative	Negative
67	Borno	F	26	Not disclosed	Urban	1-7 days	No	not disclosed	No	0.061	Negative	0 (100%)	Positive	0.97	Negative	Negative	Negative
68	Borno	F	50	Not disclosed	Urban	1-7 days	Yes	O	No	0.147	Negative	>10	Negative	Negative
69	Borno	F	30	Not disclosed	Urban	1-7 days	No	not disclosed	No	0.279	Negative	>10	Negative	Negative
70	Borno	F	20	Not disclosed	Urban	1-7 days	Yes	O	No	0.072	Negative	>10	Negative	Negative
71	Borno	F	22	Not disclosed	Urban	7-10 days	Yes	O	No	0.214	Negative	>10	Negative	Negative
72	Borno	F	27	Not disclosed	Urban	1-7 days	No	not disclosed	Yes	0.105	Negative	>10	Negative	Negative
73	Borno	F	33	Not disclosed	Urban	1-7 days	Yes	O	No	1.021	Pos	>10	Negative	Negative
74	Borno	F	27	house wife	Rural	1-7 days	Yes	O	Yes	0.379	Pos	>10	Negative	Negative
75	Borno	M	37	civil servant	Urban	1-7 days	Yes	O	Yes	0.07	Negative	>10	Negative	Negative
76	Borno	F	27	civil servant	Urban	1-7 days	Yes	O	No	0.059	Negative	8	Negative	Negative
77	Borno	M	25	Student	Urban	1-7 days	Yes	O	Yes	0.071	Negative	0 (100%)	Positive	Negative	Negative	Negative	Negative
78	Borno	M	34	civil servant	Urban	1-7 days	Yes	O	No	0.058	Negative	>10	Negative	Negative
79	Borno	M	24	Student	Urban	1-7 days	Yes	O	Yes	1.112	Pos	>10	Negative	Negative
80	Borno	M	32	Self employed	Urban	1-7 days	Yes	O	No	0.242	Negative	>10	Negative	Negative
81	Borno	F	8	Student	Rural	1-7 days	Yes	O	Yes	0.275	Negative	>10	Negative	Negative
82	Borno	M	30	civil servant	Rural	1-7 days	Yes	O	Yes	0.156	Negative	>10	Negative	Negative
83	Borno	F	17	Student	Urban	1-7 days	Yes	O	Yes	0.065	Negative	1 (99%)	Positive	Negative	1	Negative	0.98
84	Borno	M	26	Not disclosed	Urban	7-10 days	Yes	O	No	0.096	Negative	7	Negative	Negative
85	Borno	F	3	Not disclosed	Urban	7-10 days	Yes	O	No	0.067	Negative	>10	Negative	Negative
86	Borno	M	36	Not disclosed	Urban	1-7 days	Yes	O	No	0.082	Negative	>10	Negative	Negative
87	Borno	F	23	Not disclosed	Rural	1-7 days	No	not disclosed	No	0.053	Negative	>10	Negative	Negative
88	Borno	M	45	Not disclosed	Urban	1-7 days	Yes	O	No	0.128	Negative	>10	Negative	Negative
89	Borno	F	30	Not disclosed	Urban	7-10 days	No	not disclosed	No	0.07	Negative	>10	Negative	Negative
90	Borno	M	40	Public servant	Rural	1-7 days	Yes	O	No	0.058	Negative	5	Negative	Negative
91	Borno	F	40	Not disclosed	Urban	7-10 days	No	not disclosed	No	0.083	Negative	>10	Negative	Negative
92	Borno	M	25	Student	Rural	1-7 days	Yes	O	No	0.078	Negative	>10	Negative	Negative
93	Borno	F	29	Not disclosed	Urban	7-10 days	No	not disclosed	No	0.081	Negative	8	Negative	Negative
94	Borno	M	45	Not disclosed	Urban	1-7 days	No	not disclosed	No	0.173	Negative	>10	Negative	Negative
95	Borno	F	20	Not disclosed	Urban	1-7 days	Yes	O	No	0.122	Negative	>10	Negative	Negative
96	Borno	F	32	Not disclosed	Urban	1-7 days	No	not disclosed	No	0.06	Negative	>10	Negative	Negative
97	Borno	F	40	Not disclosed	Urban	7-10 days	No	not disclosed	No	0.208	Negative	>10	Negative	Negative
98	Borno	F	18	Student	Urban	1-7 days	Yes	O	No	0.099	Negative	>10	Negative	Negative
99	Borno	F	40	Not disclosed	Rural	1-7 days	Yes	O	No	0.118	Negative	>10	Negative	Negative
100	Borno	M	6	Not disclosed	Urban	1-7 days	Yes	O	No	0.376	Pos	>10	Negative	Negative
101	Borno	M	33	Not disclosed	Urban	1-7 days	No	not disclosed	No	1.719	Pos	>10	Negative	Negative
102	Borno	M	70	Not disclosed	Urban	7-10 days	Yes	O	No	0.085	Negative	>10	Negative	Negative
103	Borno	M	45	Not disclosed	Urban	7-10 days	No	not disclosed	No	0.129	Negative	>10	Negative	Negative
104	Borno	F	25	Not disclosed	Urban	7-10 days	No	not disclosed	No	0.102	Negative	>10	Negative	Negative
105	Borno	M	13	Not disclosed	Urban	1-7 days	Yes	O	No	0.072	Negative	>10	Negative	Negative
106	Borno	F	50	house wife	Urban	1-7 days	Yes	O	No	0.081	Negative	>10	Negative	Negative
107	Borno	F	48	Not disclosed	Rural	1-7 days	Yes	O	No	0.052	Negative	>10	Negative	Negative
108	Borno	M	40	Not disclosed	Urban	1-7 days	Yes	O	No	0.096	Negative	>10	Negative	Negative
109	Borno	F	19	Not disclosed	Urban	1-7 days	Yes	O	No	0.138	Negative	>10	Negative	Negative
110	Borno	F	27	civil servant	Urban	1-7 days	No	not disclosed	Yes	0.086	Negative	>10	Negative	Negative
111	Borno	F	50	house wife	Urban	1-7 days	No	not disclosed	No	0.547	Pos	>10	Negative	Negative
112	Borno	F	35	house wife	Urban	1-7 days	Yes	O	No	0.112	Negative	>10	Negative	Negative
113	Borno	F	52	Not disclosed	Urban	1-7 days	Yes	O	No	0.053	Negative	>10	Negative	Negative
114	Borno	F	16	Not disclosed	Rural	1-7 days	Yes	O	No	0.252	Negative	>10	Negative	Negative
115	Borno	M	27	civil servant	Rural	1-7 days	Yes	O	No	0.064	Negative	>10	Negative	Negative
116	Borno	F	42	Not disclosed	Urban	7-10 days	Yes	O	No	0.061	Negative	>10	Negative	Negative
117	Borno	M	12	Not disclosed	Urban	1-7 days	No	not disclosed	No	0.062	Negative	>10	Negative	Negative
118	Borno	M	33	Not disclosed	Urban	1-7 days	Yes	O	No	0.104	Negative	>10	Negative	Negative
119	Borno	M	11	Not disclosed	Urban	1-7 days	No	not disclosed	No	0.171	Negative	>10	Negative	Negative
120	Borno	M	17	Self employed	Urban	1-7 days	No	not disclosed	No	0.476	Pos	>10	Negative	Negative
121	Borno	M	21	Not disclosed	Urban	1-7 days	No	not disclosed	No	0.073	Negative	1 (99%)	Positive	Negative	0.96	Negative	Negative
122	Borno	F	42	civil servant	Rural	1-7 days	No	not disclosed	No	0.054	Negative	>10	Negative	Negative
123	Borno	F	25	Student	Urban	7-10 days	Yes	O	No	0.311	Pos	>10	Negative	Negative
124	Borno	F	86	house wife	Urban	7-10 days	No	not disclosed	No	0.086	Negative	>10	Negative	Negative
125	Borno	F	28	Public servant	Urban	1-7 days	Yes	O	No	0.096	Negative	>10	Negative	Negative
126	Borno	F	25	Not disclosed	Urban	1-7 days	No	not disclosed	No	0.051	Negative	0 (100%)	Positive	Negative	Negative	Negative	Negative
127	Borno	M	40	Not disclosed	Urban	1-7 days	No	not disclosed	No	0.049	Negative	8	Negative	Negative
128	Borno	M	40	Not disclosed	Rural	1-7 days	No	not disclosed	No	0.345	Pos	>10	Negative	Negative
129	Borno	F	45	Not disclosed	Urban	1-7 days	No	not disclosed	No	0.07	Negative	5	Negative	Negative
130	Borno	M	14	Student	Rural	1-7 days	Yes	O	No	0.121	Negative	>10	Negative	Negative
131	Borno	F	63	Not disclosed	Urban	1-7 days	No	not disclosed	No	0.158	Negative	>10	Negative	Negative
132	Borno	M	61	Not disclosed	Urban	1-7 days	No	not disclosed	No	0.069	Negative	>10	Negative	Negative
133	Borno	M	14	Not disclosed	Urban	1-7 days	No	not disclosed	No	0.119	Negative	>10	Negative	Negative
134	Borno	M	42	civil servant	Urban	1-7 days	Yes	O	No	1.301	Pos	>10	Negative	Negative
135	Borno	M	24	civil servant	Urban	1-7 days	Yes	O	No	0.232	Negative	>10	Negative	Negative
136	Borno	M	24	Student	Urban	1-7 days	No	not disclosed	No	0.128	Negative	>10	Negative	Negative
137	Borno	M	17	Student	Urban	7-10 days	Yes	O	No	0.078	Negative	>10	Negative	Negative
138	Borno	M	34	Not disclosed	Urban	7-10 days	No	not disclosed	No	0.125	Negative	>10	Negative	Negative
139	Borno	F	4	Not disclosed	Urban	1-7 days	No	not disclosed	No	0.058	Negative	3	Positive	Negative	0.98	Negative	0.96
140	Borno	M	41	Public servant	Urban	1-7 days	Yes	O	No	0.065	Negative	>10	Negative	Negative
141	Borno	F	23	house wife	Urban	1-7 days	Yes	O	No	0.15	Negative	>10	Negative	Negative
142	Borno	M	46	civil servant	Rural	1-7 days	No	not disclosed	No	0.86	Pos	>10	Negative	Negative
143	Borno	M	22	Student	Urban	7-10 days	No	not disclosed	No	0.385	Pos	>10	Negative	Negative
144	Borno	F	30	Not disclosed	Rural	7-10 days	No	not disclosed	No	0.089	Negative	>10	Negative	Negative
145	Borno	F	33	Not disclosed	Rural	1-7 days	Yes	O	No	0.132	Negative	>10	Negative	Negative
146	Borno	M	30	Not disclosed	Urban	7-10 days	No	not disclosed	No	0.073	Negative	3	Positive	Negative	0.99	Negative	0.91
147	Borno	F	23	Not disclosed	Rural	7-10 days	Yes	O	No	0.08	Negative	>10	Negative	Negative
148	Borno	F	27	Not disclosed	Urban	1-7 days	No	not disclosed	No	0.213	Negative	>10	Negative	Negative
149	Borno	F	20	Not disclosed	Rural	1-7 days	Yes	O	No	0.076	Negative	>10	Negative	Negative
150	Borno	M	35	Not disclosed	Urban	7-10 days	No	not disclosed	Yes	0.122	Negative	>10	Negative	Negative
151	Borno	F	18	Not disclosed	Urban	1-7 days	Yes	O	No	0.232	Negative	>10	Negative	Negative
152	Borno	M	51	Student	Urban	7-10 days	No	not disclosed	No	0.136	Negative	>10	Negative	Negative
153	Borno	M	17	Student	Rural	7-10 days	Yes	O	No	0.259	Negative	>10	Negative	Negative
154	Borno	F	28	Not disclosed	Urban	1-7 days	No	not disclosed	No	0.137	Negative	>10	Negative	Negative
155	Borno	F	17	Not disclosed	Urban	1-7 days	No	not disclosed	No	0.156	Negative	>10	Negative	Negative
156	Borno	F	30	Not disclosed	Rural	1-7 days	No	not disclosed	No	0.107	Negative	7	Negative	Negative
157	Borno	F	15	Not disclosed	Urban	1-7 days	No	not disclosed	No	0.292	Negative	>10	Negative	Negative
158	Borno	M	16	Not disclosed	Rural	1-7 days	No	not disclosed	No	0.156	Negative	>10	Negative	Negative
159	Borno	M	30	Not disclosed	Urban	1-7 days	Yes	O	No	0.189	Negative	>10	Negative	Negative
160	Borno	F	20	Student	Rural	1-7 days	No	not disclosed	No	0.205	Negative	>10	Negative	Negative
161	Borno	M	35	Not disclosed	Rural	1-7 days	Yes	O	No	0.084	Negative	2 (91%)	Positive	Negative	1	Negative	1
162	Borno	F	37	Not disclosed	Urban	1-7 days	Yes	O	No	0.575	Pos	>10	Negative	Negative
163	Borno	M	65	Not disclosed	Rural	1-7 days	Yes	O	No	0.056	Negative	0 (100%)	Positive	0.98	Negative	Negative	0.97
164	Borno	F	18	Not disclosed	Rural	1-7 days	Yes	O	No	0.277	Negative	>10	Negative	Negative
165	Borno	F	32	Not disclosed	Urban	1-7 days	Yes	O	Yes	0.352	Pos	>10	Negative	Negative
166	Borno	M	14	Not disclosed	Urban	1-7 days	Yes	O	No	0.148	Negative	>10	Negative	Negative
167	Borno	M	25	Not disclosed	Urban	1-7 days	No	not disclosed	No	0.141	Negative	>10	Negative	Negative
168	Borno	M	45	Not disclosed	Urban	1-7 days	Yes	O	No	0.125	Negative	>10	Negative	Negative
169	Borno	M	23	Not disclosed	Urban	1-7 days	Yes	O	No	0.637	Pos	>10	Negative	Negative
170	Borno	F	35	Not disclosed	Urban	1-7 days	Yes	O	No	0.22	Negative	>10	Negative	Negative
171	Borno	F	27	Not disclosed	Urban	1-7 days	Yes	O	No	0.132	Negative	>10	Negative	Negative
172	Borno	M	25	Student	Urban	1-7 days	No	not disclosed	No	0.081	Negative	0 (100%)	Positive	Negative	0.98	Negative	0.98
173	Borno	F	25	Not disclosed	Rural	1-7 days	Yes	O	No	2.847	Pos	>10	Negative	Negative
174	Borno	F	45	Not disclosed	Urban	1-7 days	Yes	O	No	0.079	Negative	>10	Negative	Negative
175	Borno	F	50	house wife	Rural	1-7 days	No	not disclosed	No	0.153	Negative	>10	Negative	Negative
176	Borno	F	20	house wife	Urban	1-7 days	Yes	O	No	0.333	Pos	>10	Negative	Negative
177	Borno	M	65	Not disclosed	Urban	1-7 days	No	not disclosed	No	0.071	Negative	>10	Negative	Negative
178	Borno	F	60	Not disclosed	Urban	1-7 days	No	not disclosed	No	0.102	Negative	>10	Negative	Negative
179	Borno	F	30	Not disclosed	Urban	1-7 days	No	not disclosed	No	0.443	Pos	>10	Negative	Negative
180	Borno	F	31	Not disclosed	Urban	1-7 days	No	not disclosed	No	0.103	Negative	>10	Negative	Negative
181	Borno	M	60	Not disclosed	Urban	1-7 days	No	not disclosed	No	0.063	Negative	>10	Negative	Negative
182	Borno	M	24	Student	Urban	1-7 days	Yes	O	No	0.096	Negative	5	Negative	Negative
183	Borno	M	24	Not disclosed	Urban	1-7 days	No	not disclosed	No	0.068	Negative	>10	Negative	Negative
184	Borno	F	38	Not disclosed	Urban	1-7 days	No	not disclosed	No	0.143	Negative	>10	Negative	Negative
185	Borno	M	30	Not disclosed	Urban	1-7 days	No	not disclosed	No	0.404	Pos	>10	Negative	Negative
186	Borno	F	30	Not disclosed	Rural	1-7 days	No	not disclosed	No	0.29	Negative	>10	Negative	Negative
187	Borno	M	65	Not disclosed	Urban	1-7 days	No	O	No	0.074	Negative	1 (95.5%)	Positive	1	Negative	Negative	Negative
188	Borno	F	23	Not disclosed	Urban	1-7 days	No	not disclosed	No	0.068	Negative	>10	Negative	Negative
189	Borno	M	32	Not disclosed	Urban	1-7 days	No	not disclosed	No	0.082	Negative	>10	Negative	Negative
190	Borno	M	28	Not disclosed	Urban	1-7 days	Yes	O	No	0.144	Negative	>10	Negative	Negative
191	Borno	M	80	Not disclosed	Urban	1-7 days	Yes	O	No	0.205	Negative	>10	Negative	Negative
192	Borno	F	35	Not disclosed	Urban	1-7 days	No	not disclosed	No	0.109	Negative	>10	Negative	Negative
193	Borno	F	19	Not disclosed	Urban	1-7 days	Yes	O	No	0.389	Pos	>10	Negative	Negative
194	Borno	M	49	Not disclosed	Urban	1-7 days	Yes	O	No	0.084	Negative	5	Negative	Negative
195	Borno	F	19	Not disclosed	Urban	1-7 days	No	O	No	1.223	Pos	>10	Negative	Negative
196	Borno	F	17	Student	Urban	1-7 days	No	not disclosed	No	0.091	Negative	0 (100%)	Positive	Negative	1	Negative	0.99
197	Borno	F	38	Not disclosed	Rural	1-7 days	No	not disclosed	No	0.101	Negative	0 (100%)	Positive	Negative	1	1	0.98
198	Borno	M	55	Self employed	Urban	1-7 days	Yes	O	No	0.085	Negative	2 (91%)	Positive	Negative	0.98		0.98
199	Borno	M	15	Student	Urban	1-7 days	No	not disclosed	No	0.089	Negative	5	Negative	Negative
200	Borno	F	41	Not disclosed	Urban	1-7 days	No	not disclosed	No	0.073	Negative	1 (95.5%)	Positive	Negative	0.9	Negative	0.97
			30	30
														55.3846

## Sheet: Sheet2
Serial No	Sample ID	Adamawa	NAME	SEX	AGE	Age group	OCCUPATION	ADDRESS	Urban/Rural	ONSET FEVER	AntiMalaria Drug / AntiBiotics	Orthodox/Traditional	TreatFeverB4 Test	Yellow fever vaccination	IgM OD	IgM Results	PRNT	PRNT
1	1	Adamawa	Abdusalam Bapetol	M	12	0-9	Student	Sanda	Urban	1-7	Yes	O	Yes	Yes	0.053	Neg	10	Neg
2	2	Adamawa	Yau Mohammed	M	55	50-59	Farmer	Gurin	rural	7-10	Yes	O	Yes	No	0.528	Pos	30	Neg
3	3	Adamawa	Helafiya Baba	F	26	20-29	Student	F C E	Urban	1-7	Yes	O	Yes	Yes	0.068	Neg	10	Neg
4	4	Adamawa	Mohammed H. Yusuf	M	14	10-19	Student	Sokoto st.	Urban	1-7	No	Not disclosed	Yes	Yes	0.048	Neg	0	Pos
5	5	Adamawa	Idrisu Koda	M	62	60-69	Retire	Damare	Urban	7-10	Yes	O	Yes	No	0.049	Neg	10	Neg
6	6	Adamawa	Musa Ahmadu	M	35	30-39	Kapinta	Sanda	Urban	7-10	Yes	O	Yes	Yes	0.69	Pos	17	Neg
7	7	Adamawa	Maryam Moh'd	F	25	20-29	H/W	Makama B	Urban	1-7	No	Not disclosed	No	Yes	0.048	Neg	6	Neg
8	8	Adamawa	Moh'd B. Husseini	M	14	10-19	Student	Sanda	Urban	7-10	Yes	O	Yes	Yes	0.341	Neg	25	Neg
9	9	Adamawa	Ahmad B. Husseini	M	7	0-9	Student	Sanda	Urban	7-10	No	Not disclosed	No	Yes	0.053	Neg	10	Neg
10	10	Adamawa	Yaasin Husseini Yusuf	M	17	10-19	Student	Sanda	Urban	1-7	Yes	O	Yes	Yes	0.35	Neg	25	Neg
11	11	Adamawa	Aminu Husseini yusuf	M	12	10-19	Student	Sanda	Urban	1-7	Yes	O	Yes	Yes	0.048	Neg	10	Neg
12	12	Adamawa	Jecop Wada	M	40	40-49	Farmer	Lomorkoi	Urban	7-10	Yes	O	No	No	0.052	Neg	10	Neg
13	13	Adamawa	Huzaifa Hamidu	M	10	10-19	Student	Damare	Urban	1-7	No	Not disclosed	Yes	Yes	0.926	Pos	23	Neg
14	14	Adamawa	Yahuza A. Ibrahim	M	21	20-19	Student	Magaji	Urban	1-7	No	Not disclosed	Yes	Yes	0.053	Neg	10	Neg
15	15	Adamawa	Aisha Mohammed	F	32	30-39	H/W	Toungo	rural	1-7	No	Not disclosed	No	Yes	0.047	Neg	1	Pos
16	16	Adamawa	Aisha Ibrahim	F	19	10-19	H/W	Sanda	Urban	1-7	No	Not disclosed	No	No	0.333	Neg	50	Neg
17	17	Adamawa	Hauwa'u Yahya	F	26	20-19	H/W	Magaji	Urban	7-10	Yes	O	Yes	No	0.048	Neg	10	Neg
18	18	Adamawa	Mohammed Abdullahi	M	3.5	0-9	U/C	Bako	Urban	1-7	Yes	O	Yes	No	0.322	Neg	28	Neg
19	19	Adamawa	Rashida M. Gidado	F	24	20-19	Student	Fufore	rural	1-7	Yes	O	Yes	No	0.051	Neg	6	Neg
20	20	Adamawa	muhammed u. Rufai	M	24	20-19	Student	Damare	Urban	1-7	Yes	O	No	No	0.383	Neg	40	Neg
21	21	Adamawa	Faisal Abubakar	M	28	20-19	Student	Sanda	Urban	1-7	Yes	O	Yes	Yes	0.399	Neg	22	Neg
22	22	Adamawa	Amina mohammed	F	20	20-19	H/W	Mayo-belwa	rural	1-7	No	Not disclosed	Yes	Yes	0.513	Pos	14	Neg
23	23	Adamawa	justina Yusuf	F	38	30-39	H/W	Michika	rural	7-10	Yes	O	Yes	No	0.873	Pos	12	Neg
24	24	Adamawa	Aliyu Hamma-joda	M	32	30-39	Student	Makama B	Urban	1-7	Not disclosed	Not disclosed	Yes	Yes	0.065	Neg	10	Neg
25	25	Adamawa	Fatima Abubakar	F	17	10-19	Student	Makama B	Urban	1-7	Yes	O	Yes	Yes	0.634	Pos	26	Neg
26	26	Adamawa	Mohammad Modibbo	F	5	0-9	U/C	Shagari	Urban	7-10	Yes	O	Yes	Yes	0.528	Pos	40	Neg
27	27	Adamawa	Abdulhamid muhammad	M	22	20-19	Student	Jada	rural	7-10	Yes	T	No	No	0.055	Neg	10	Neg
28	28	Adamawa	Munira Yakubu	F	16	10-19	Student	A M C	Urban	1-7	Not disclosed	Not disclosed	Yes	Yes	0.055	Neg	10	Neg
29	29	Adamawa	Yusuf Abubakar	M	15	10-19	Student	Rabe	Urban	7-10	Yes	O	No	Yes	0.368	Neg	28	Neg
30	30	Adamawa	Emmanuela David	F	8	0-9	Student	Damare	Urban	1-7	No	Not disclosed	Yes	Yes	0.048	Neg	10	Neg
31	31	Adamawa	Rafiyatu Buba	F	35	30-39	H/W	Damare	Urban	1-7	No	Not disclosed	Yes	Yes	0.384	Neg	25	Neg
32	32	Adamawa	Alh. Liman Chubado	M	75	70-79	Retire	Makama A	Urban	1-7	Yes	O	Yes	No	0.047	Neg	10	Neg
33	33	Adamawa	Abubakar Mohammed	M	30	30-39	Bussiness	Makama B	Urban	7-10	Yes	O	Yes	Yes	0.128	Neg	0	Pos
34	34	Adamawa	Aisha Mohammed	F	28		Student	Damare	Urban	1-7	No	Not disclosed	No	No	0.395	Neg	7	Neg
35	35	Adamawa	Maryam Nuhu	F	32	30-39	H/W	Toungo	rural	7-10	Yes	O	Yes	No	0.294	Neg	20	Neg
36	36	Adamawa	Aisha Ahmad	F	17	10-19	Student	Toungo	rural	7-10	Yes	O	Yes	No	0.476	Neg	40	Neg
37	37	Adamawa	Husseini Musa	F	12	10-19	Student	Magaji	Urban	1-7	Yes	O	Yes	Yes	0.475	Neg	31	Neg
38	38	Adamawa	Fadimatu Muhammed	F	22	20-19	H/W	Mbamoi	Urban	1-7	No	Not disclosed	No	No	0.044	Neg	10	Neg
39	39	Adamawa	Abubakar Umar	M	10	10-19	Student	Wuro-Modibbo	rural	7-10	Yes	O	Yes	Yes	0.4	Neg	26	Neg
40	40	Adamawa	Emmanuel Dagwa	M	35	30-39	Bussiness	Madagali	rural	1-7	Yes	O	Yes	No	0.305	Neg	30	Neg
41	41	Adamawa	Amira Halilu	F	5	0-9	U/C	Mbamba	rural	1-7	No	Not disclosed	No	Yes	0.047	Neg	10	Neg
42	42	Adamawa	Hapsat Sulaiman	F	13	10-19	Student	Sanda	Urban	1-7	Yes	O	Yes	Yes	0.046	Neg	10	Neg
43	43	Adamawa	Zainab Moh'd	F	30	30-39	H/W	Magaji	Urban	1-7	Yes	O	Yes	Yes	0.344	Neg	20	Neg
44	44	Adamawa	Aisha Ibrahim Shatima	F	5	0-9	Student	Magaji	Urban	1-7	No	Not disclosed	Yes	Yes	0.048	Neg	10	Neg
45	45	Adamawa	Jessy Bitrus	M	13	10-19	Student	bye pass	Urban	1-7	Yes	O	Yes	Yes	0.389	Neg	20	Neg
46	46	Adamawa	Nasiru Bappa Sanda	M	45	40-49	C/S	Makama B	Urban	1-7	No	Not disclosed	Yes	Yes	0.048	Neg	10	Neg
47	47	Adamawa	Mary Anthony	F	23	20-19	Student	F.Girei	Urban	7-10	No	Not disclosed	No	Yes	0.067	Neg	10	Neg
48	48	Adamawa	Florance Stephen	F	30	30-39	H/W	Sanda	Urban	1-7	Yes	O	Yes	Yes	0.44	Neg	15	Neg
49	49	Adamawa	Isa Jibrin	M	20	20-19	Student	Yola North	Urban	1-7	No	Not disclosed	Yes	Yes	0.706	Pos	22	Neg
50	50	Adamawa	Al-amin Ahmadu	M	24	20-19	Student	Damare	Urban	1-7	No	Not disclosed	Yes	Yes	0.05	Neg	15	Neg
51	51	Adamawa	Zakka Nuhu	M	42	40-49	C/S	Bachure	Urban	7-10	Yes	O	Yes	Yes	0.06	Neg	10	Neg
52	52	Adamawa	Josep Ushadari	M	51	50-59	C/S	Karewa	Urban	1-7	No	Not disclosed	Yes	No	0.597	Pos	0	Pos
53	53	Adamawa	Blessing Yahya	F	27	20-29	Student	Mbamba	Urban	1-7	No	Not disclosed	Yes	Yes	0.047	Neg	10	Neg
54	54	Adamawa	Aliyu Moh'd	M	53	50-59	C/S	Jada	rural	1-7	Yes	O	Yes	Yes	0.796	Pos	15	Neg
55	55	Adamawa	Rabiu Haruna	M	48	40-49	C/S	Yola s0uth	rural	7-10	Yes	O	Yes	Yes	0.048	Neg	0	Pos
56	56	Adamawa	Awuwa Waziri	M	61	60-69	Retire	Gombi	rural	1-7	Yes	O	Yes	No	0.686	Pos	7	Neg
57	57	Adamawa	Bello Abdullahi	M	15	10-19	Student	Jimeta	Urban	1-7	Yes	O	Yes	Yes	0.058	Neg	10	Neg
58	58	Adamawa	Lavi cramsi	m	47	40-49	C/S	Girei	rural	7-10	Yes	O	Yes	Yes	0.315	Neg	30	Neg
59	59	Adamawa	Ishaku Mohammed	M	37	30-39	student	Jimeta	Urban	1-7	Yes	O	Yes	Yes	0.058	Neg	10	Neg
60	60	Adamawa	Saida Adamu	F	27	20-29	C/S	Jimeta	Urban	7-10	Yes	O	Yes	Yes	0.056	Neg	10	Neg
61	61	Adamawa	Peter Justin	M	51	50-59	C/S	Yola south	Urban	1-7	Yes	o	Yes	Yes	0.575	Pos	10	Neg
62	62	Adamawa	Hauwa Abdulhamid	F	34	30-39	H/W	Wuro-dole	rural	1-7	No	Not disclosed	Yes	Yes	0.354	Neg	14	Neg
63	63	Adamawa	Cicilia Augustine	F	70	70-79	H/W	Madagali	rural	7-10	No	Not disclosed	Yes	No	0.051	Neg	1	Pos
64	64	Adamawa	Adams Linus	M	56	50-59	pastor	Mayo-belwa	rural	7-10	Yes	O	Yes	Yes	0.054	Neg	10	Neg
65	65	Adamawa	suleiman Mohammad	M	30	30-39	Police	police barrack	Urban	1-7	Yes	O	Yes	Yes	0.381	Neg	15	Neg
66	66	Adamawa	Umar Aliyu	M	60	60-69	Business	Gombi	rural	44568	Yes	O	Yes	No	0.049	Neg	10	Neg
67	67	Adamawa	Mohammed Baffa	M	58	50-59	C/S	Jimeta	Urban	1-7	Yes	O	Yes	Yes	0.05	Neg	10	Neg
68	68	Adamawa	Aishatu garba	F	30	30-39	H/W	Michika	rural	1-7	No	Not disclosed	Yes	Yes	0.067	Neg	10	Neg
69	69	Adamawa	Hauwa Abubakar	F	23	20-29	H/W	Yola south	Urban	1-7	Yes	O	Yes	Yes	0.662	Pos	20	Neg
70	70	Adamawa	Hafsatu Mallum	F	42	40-49	H/W	Jimeta	Urban	1-7	Yes	O	Yes	Yes	0.4	Neg	20	Neg
71	71	Adamawa	Asinamai Wagai	M	60	60-69	Retiree	jimeta	Urban	1-7	Yes	O	Yes	No	1.185	Pos	11	Neg
72	72	Adamawa	Ummi Ahamad	F	25	20-29	Student	Yola south	Urban	1-7	No	Not disclosed	Yes	Yes	0.347	Neg	20	Neg
73	73	Adamawa	Adamu Mohammad	M	67	60-69	Farmer	Jimeta	Urban	1-7	No	Not disclosed	Yes	No	0.049	Neg	10	Neg
74	74	Adamawa	Hadiza usman	f	40	40-49	H/W	Mubi	rural	1-7	Yes	O	Yes	Yes	0.511	Pos	20	Neg
75	75	Adamawa	Malon Musa Sini	F	14	10-19	Student	upper benue	Urban	1-7	No	Not disclosed	Yes	Yes	0.454	Neg	21	Neg
76	76	Adamawa	Dike Chidimma	F	31	30-39	Business	Jimeta	Urban	1-7	No	Not disclosed	Yes	Yes	0.047	Neg	10	Neg
77	77	Adamawa	Aisha Adamu	F	24	20-29	H/W	Shagari	Urban	1-7	No	Not disclosed	Yes	Yes	0.046	Neg	10	Neg
78	78	Adamawa	Haj. Asabe Hammajidda	F	60	60-69	H/W	Yola south	Urban	1-7	No	Not disclosed	Yes	No	0.416	Neg	6	Neg
79	79	Adamawa	Terswo Iorkohol	M	35	30-39	Public servant	Jimeta	Urban	1-7	Yes	O	Yes	Yes	0.048	Neg	10	Neg
80	80	Adamawa	Saadatu Sabo	F	51	50-59	H/W	Jimeta	Urban	1-7	No	Not disclosed	Yes	Yes	0.181	Neg	20	Neg
81	81	Adamawa	Hassan Isa	m	34	30-39	C/S	Yola south	Urban	1-7	Yes	O	Yes	Yes	0.049	Neg	10	Neg
82	82	Adamawa	Hassan Hamidu	M	37	30-39	C/S	Hong	rural	1-7	Yes	O	Yes	Yes	0.317	Neg	17	Neg
83	83	Adamawa	Uwani Saaad Abba	F	47	40-49	C/S	Makama B.	Urban	7-10	Yes	O	Yes	No	0.359	Neg	50	Neg
84	84	Adamawa	Halilu Saidu	M	17	10-19	student	Yola south	Urban	7-10	Yes	O	Yes	Yes	0.357	Neg	14	Neg
85	85	Adamawa	Zainab Buba	F	25	20-29	Applicant	Makama B.	Urban	7-10	Yes	O	Yes	No	0.391	Neg	16	Neg
86	86	Adamawa	Aisha Baba tsoho	F	47	40-49	H/W	Sanda	Urban	1-7	Yes	O	Yes	Yes	0.049	Neg	0	Pos
87	87	Adamawa	Fatima Abubakar	F	41	40-49	H/W	tongo	rural	1-7	Yes	O	No	No	0.457	Neg	40	Neg
88	88	Adamawa	Khalid Abdul	M	35	30-39	C/S	Damare	Urban	1-7	Yes	o	Yes	Yes	0.534	Pos	7	Neg
89	89	Adamawa	Umar Aliyu	M	45	40-49	C/S	Yola north	Urban	1-7	Yes	O	Yes	Yes	0.045	Neg	10	Neg
90	90	Adamawa	Grace Sokos	F	23	20-29	C/S	Jimeta	Urban	1-7	No	Not disclosed	Yes	Yes	0.047	Neg	3	Pos
91	91	Adamawa	Abubakar Isa mohammed	M	52	5059	Farmer	Makama B.	Urban	7-10	Yes	O	Yes	Yes	0.452	Neg	20	Neg
92	92	Adamawa	Umaru Mohamed	M	35	30-39	C/S	Makama B.	Urban	1-7	Yes	O	Yes	Yes	0.047	Neg	10	Neg
93	93	Adamawa	John Afsom	M	41	40-49	Farmer	Madagali	rural	1-7	No	Not disclosed	Yes	Yes	0.822	Pos	20	Neg
94	94	Adamawa	Amina Abdullah	F	80	80-89	H/W	Shagari	Urban	1-7	No	Not disclosed	No	No	0.051	Neg	1	Pos
95	95	Adamawa	Faiza Maikudi	F	20	20-29	H/W	Yola south	Urban	1-7	Yes	T	No	Yes	0.563	Pos	20	Neg
96	96	Adamawa	Saadatu Modibbo	F	43	40-49	H/W	damare	Urban	1-7	Yes	O	Yes	Yes	0.054	Neg	10	Neg
97	97	Adamawa	Aisha Mohammed	F	20	20-29	H/W	Damare	Urban	1-7	Yes	T	Yes	No	0.66	Pos	20	Neg
98	98	Adamawa	Hauwa M. hadi	F	35	30-39	H/W	Mbamai	Urban	1-7	Yes	T	Yes	No	0.721	Pos	5	Pos
99	99	Adamawa	Amina Dauda	F	23	20-29	H/W	Yola south	Urban	1-7	Yes	O	Yes	No	0.052	Neg	3	Pos
100	100	Adamawa	Saadatu Ibrahim	F	20	20-29	H/W	yola South	Urban	1-7	Yes	O	Yes	Yes	0.397	Neg	18	Neg
101	101	Adamawa	Aisha Adamu	F	19	10-19	Student	Yola south	Urban	1-7	Yes	O	Yes	Yes	0.053	Neg	10	Neg
102	102	Adamawa	idiatu Usman	F	10	10-19	student	Yola south	Urban	7-10	Yes	O	Yes	No	0.054	Neg	10	Neg
103	103	Adamawa	Zaharaddeen Umar	M	19	10-19	Student	Yola South	Urban	7-10	Yes	O	Yes	Yes	0.637	Pos	20	Neg
104	104	Adamawa	Ruth Hamman	F	40	40-49	C/S	Yola south	Urban	7-10	Yes	O	Yes	Yes	0.061	Neg	10	Neg
105	105	Adamawa	Rukayya Ahmed	F	39	30-39	C/S	Makama B.	Urban	1-7	No	Not disclosed	Yes	No	0.569	Pos	15	Neg
106	106	Adamawa	Abubakar Ahmed sadik	M	30	30-39	Business	Yola south	Urban	7-10	Yes	O	Yes	No	0.056	Neg	10	Neg
107	107	Adamawa	Sameeera Aliyu	F	25	20-29	Student	Shagari	Urban	1-7	No	Not disclosed	Yes	Yes	0.414	Neg	15	Neg
108	108	Adamawa	Fadimatu Buba	F	30	30-39	H/W	Yelde-pate	Urban	7-10	No	Not disclosed	No	Yes	0.604	Pos	20	Neg
109	109	Adamawa	Hussaini A. Muazu	M	30	30-39	Student	Yola south	Urban	7-10	Yes	O	Yes	Yes	0.051	Neg	10	Neg
110	110	Adamawa	Idriss Mohammed	M	24	20-29	student	Jimeta	Urban	1-7	Yes	O	No	No	0.33	Neg	16	Neg
111	111	Adamawa	Sale Aliyu	M	35	30-39	Farmer	Jada	rural	7-10	Yes	O	Yes	Yes	0.144	Neg	10	Neg
112	112	Adamawa	Fatima Balarabe	F	28	20-29	H/W	Yelde-pate	Urban	7-10	Yes	O	Yes	Yes	0.051	Neg	10	Neg
113	113	Adamawa	Mohammed Adamu	M	32	30-39	Business	Damare	Urban	7-10	Yes	O	Yes	No	0.414	Neg	10	Neg
114	114	Adamawa	Abdulwahab I. Hamman	M	22	20-29	student	Sanda	Urban	1-7	Yes	O	Yes	Yes	0.051	Neg	10	Neg
115	115	Adamawa	Aisha Ahmed	F	33	30-39	C/S	sanda	Urban	1-7	No	Not disclosed	Yes	No	0.3	Neg	19	Neg
116	116	Adamawa	Ahmed M. jebbo	M	25	20-29	student	Jada	rural	1-7	Yes	O	No	No	0.417	Neg	15	Neg
117	117	Adamawa	Abubakr Ibrahim	M	30	30-39	C/S	damare	Urban	7-10	Yes	O	Yes	Yes	0.08	Neg	10	Neg
118	118	Adamawa	Fatimatu Ibrahim	F	49	40-49	C/S	magaji	rural	1-7	Yes	O	No	No	0.69	Pos	15	Neg
119	119	Adamawa	Hafiz Bawuro	M	25	20-29	student	Yola South	Urban	1-7	No	Not disclosed	Yes	Yes	0.081	Neg	2	Pos
120	120	Adamawa	Dorat Dauda	F	41	40-49	C/S	Shagari	Urban	1-7	Yes	O	Yes	Yes	0.059	Neg	10	Neg
121	121	Adamawa	Aisha Ahmed	F	52	50-59	H/W	Yola south	Urban	7-10	No	Not disclosed	Yes	No	0.307	Neg	9	Neg
122	122	Adamawa	Zakariyau Halilu	M	31	30-39	student	Yola south	Urban	1-7	Yes	O	Yes	No	0.05	Neg	10	Neg
123	123	Adamawa	Mohammed S. Ahmed	M	25	20-29	Teacher	Damare	Urban	1-7	No	Not disclosed	Yes	No	0.048	Neg	10	Neg
124	124	Adamawa	Ahmed Tijjani	M	16	10-19	student	Damare	Urban	1-7	No	Not disclosed	No	No	0.363	Neg	40	Neg
125	125	Adamawa	Mohammed Idriss	M	11	10-19	student	Damare	Urban	1-7	No	Not disclosed	No	No	0.075	Neg	10	Neg
126	126	Adamawa	Joda Saidu	F	50	50-59	H/W	Bole	rural	1-7	Yes	O	Yes	No	0.059	Neg	10	Neg
127	127	Adamawa	Amina Mohammed	F	35	30-39	H/W	Sanda	Urban	1-7	Yes	O	Yes	No	0.3	Neg	14	Neg
128	128	Adamawa	fatima Ahmed	f	53	50-59	H/W	Magaji	Urban	7-10	Yes	O	Yes	No	0.539	Pos	10	Neg
129	129	Adamawa	Abdulaziz hamidu	M	35	30-39	C/S	Damare	Urban	7-10	Yes	O	Yes	No	0.055	Neg	3	Pos
130	130	Adamawa	Zainab Salihu	F	15	10-19	student	Yola South	Urban	1-7	Yes	O	Yes	No	0.055	Neg	10	Neg
131	131	Adamawa	Zainab Saidu	f	24	20-29	student	Bangel	Urban	1-7	Yes	O	Yes	No	0.363	Neg	15	Neg
132	132	Adamawa	Sakalin John	F	45	40-49	H/W	Magajji	Urban	1-7	Yes	O	Yes	No	0.307	Neg	15	Neg
133	133	Adamawa	Rakiya Ahmad	F	47	40-49	H/W	Damare	Urban	1-7	Yes	O	Yes	No	0.049	Neg	10	Neg
134	134	Adamawa	Furayya Abdullahi	F	20	20-29	H/W	Damare	Urban	1-7	No	Not disclosed	Yes	No	0.438	Neg	4	Pos
135	135	Adamawa	Sakeena Bello	F	29	20-29	H/W	Yola South	Urban	1-7	Yes	O	Yes	No	0.05	Neg	10	Neg
136	136	Adamawa	abdulkadir Ibrahim	M	16	10-19	student	Damare	Urban	1-7	Yes	O	Yes	No	0.048	Neg	10	Neg
137	137	Adamawa	Anas Adamu	M	20	20-29	Student	Damare	Urban	1-7	Yes	O	Yes	No	0.494	Neg	18	Neg
138	138	Adamawa	Habiba Abdullahi	F	30	30-39	H/W	Damare	Urban	1-7	No	Not disclosed	No	No	0.06	Neg	10	Neg
139	139	Adamawa	Zakariyau Mahmood	M	13	10-19	studentr	Damare	Urban	1-7	No	Not disclosed	No	No	0.272	Neg	17	Neg
140	140	Adamawa	Fatimatu Mustapha	F	31	30-39	H/W	Damare	Urban	1-7	Yes	O	Yes	No	0.421	Neg	25	Neg
141	141	Adamawa	Hamsatu Ibrahim	F	40	40-49	H/W	Shagari	Urban	1-7	Yes	O	Yes	No	0.273	Neg	11	Neg
142	142	Adamawa	Hamza B. Baba	M	32	30-39	Business	Magaji	Urban	1-7	Yes	O	Yes	No	0.058	Neg	10	Neg
143	143	Adamawa	Fatima Abubakar	F	17	10-19	student	Damare	Urban	1-7	Yes	O	Yes	No	0.063	Neg	10	Neg
144	144	Adamawa	Maimuna Maaji	F	39	30-39	H/W	Makama A.	Urban	1-7	Yes	O	Yes	No	0.11	Neg	10	Neg
145	145	Adamawa	Amina Bala	F	16	10-19	student	Bangel	Urban	1-7	Yes	O	Yes	No	0.286	Neg	14	Neg
146	146	Adamawa	Peace Robinson	F	5	0-9	U/C	Damare	Urban	1-7	Yes	O	Yes	No	0.052	Neg	10	Neg
147	147	Adamawa	Dauda Abubakar	M	29	20-29	Prescher	damare	Urban	1-7	Yes	O	Yes	No	0.363	Neg	15	Neg
148	148	Adamawa	Mohammed Abdullahi	M	30	30-39	C/S	Makama A.	Urban	1-7	Yes	O	Yes	No	0.055	Neg	10	Neg
149	149	Adamawa	Rose Simon	F	42	40-49	Business	Damare	Urban	1-7	Yes	O	Yes	No	0.054	Neg	10	Neg
150	150	Adamawa	RashidaMarafa	F	19	10-19	Student	Makama A.	Urban	1-7	Yes	O	Yes	No	0.055	Neg	10	Neg
151	151	Adamawa	Amir Abba	M	14	10-19	student	Makama B	Urban	1-7	Yes	O	Yes	Yes	0.058	Neg	10	Neg
152	152	Adamawa	Zainab Buba	F	31	30-39	H/W	Yola south	Urban	1-7	Yes	O	Yes	No	0.604	Pos	12	Neg
153	153	Adamawa	Abdulwahid B Mohammed	M	27	20-29	student	magaji	Urban	1-7	Yes	O	Yes	Yes	0.356	Neg	21	Neg
154	154	Adamawa	Bashir M. Tuta	m	47	40-49	C/S	Makama B.	Urban	7-10	Yes	O	Yes	No	0.538	Pos	5	Pos
155	155	Adamawa	Ahmed Ibir	M	75	70-79	Farmer	Damare	Urban	1-7	Yes	O	Yes	No	0.463	Neg	19	Neg
156	156	Adamawa	Muniru Santuraki	M	31	30-39	C/S	Jimeta	Urban	7-10	Yes	O	Yes	Yes	0.053	Neg	10	Neg
157	157	Adamawa	Hauwa Aliyu	F	20	20-29	H/W	Damare	Urban	7-10	Yes	O	Yes	No	0.516	Pos	16	Neg
158	158	Adamawa	Zainab Aliyu	F	32	30-39	H/W	Makama B.	Urban	1-7	Yes	O	Yes	Yes	0.387	Neg	19	Neg
159	159	Adamawa	fatima Halilu	F	20	20-29	student	Magaji	Urban	1-7	No	Not disclosed	Yes	No	0.052	Neg	10	Neg
160	160	Adamawa	Aliyu M. Barkindo	M	33	30-39	Teacher	Sanda	Urban	7-10	Yes	O	Yes	No	0.231	Neg	6	Neg
161	161	Adamawa	Abdurahman usman	M	35	30-39	student	Sanda	Urban	1-7	Yes	O	Yes	No	0.055	Neg	10	Neg
162	162	Adamawa	Halima M. Jidda	f	11	10-19	student	Damare	Urban	1-7	Yes	O	Yes	No	0.052	Neg	10	Neg
163	163	Adamawa	Hadiza Mohammed	F	25	20-29	H/W	Yola south	Urban	1-7	Yes	O	Yes	Yes	0.257	Neg	3	Pos
164	164	Adamawa	Hadixa Abdullahi	F	20	20-29	student	Tongo	rural	1-7	Yes	O	Yes	Yes	0.051	Neg	10	Neg
165	165	Adamawa	Aishatu Usman	F	45	40-49	H/W	Yola south	Urban	1-7	No	Not disclosed	Yes	Yes	0.052	Neg	10	Neg
166	166	Adamawa	Jamila Usman	F	14	10-19	Student	Shagari	Urban	1-7	Yes	O	Yes	Yes	0.355	Neg	30	Neg
167	167	Adamawa	Usman Jamilu	M	33	30-39	C/S	Yola south	Urban	1-7	No	Not disclosed	Yes	Yes	0.4	Neg	25	Neg
168	168	Adamawa	`Fahad Abbo	M	25	20-29	students	Sanda	Urban	1-7	No	Not disclosed	No	Yes	0.056	Neg	10	Neg
169	169	Adamawa	Mohammed Abubakar	M	35	30-39	driver	Sanda	Urban	1-7	Yes	O	Yes	No	0.778	Pos	10	Neg
170	170	Adamawa	AbubaKar Mohammed	M	27	20-29	student	Sanda	Urban	1-7	Yes	T	No	Yes	0.054	Neg	10	Neg
171	171	Adamawa	Asma'u moddibbo	F	33	30-39	H/W	Yola south	Urban	1-7	No	Not disclosed	No	No	0.051	Neg	3	Pos
172	172	Adamawa	Isa Umar	M	19	10-19	student	Bako	Urban	1-7	Yes	O	Yes	No	0.341	Neg	19	Neg
173	173	Adamawa	Bello Usman	M	24	20-29	student	Bako	Urban	1-7	No	Not disclosed	No	No	0.056	Neg	10	Neg
174	174	Adamawa	Hadiza Umar	F	40	40-49	H/W	Fufore	rural	7-10	Yes	O	Yes	No	0.53	Neg	15	Neg
175	175	Adamawa	wamdaiyiyu Yuguda	F	35	30-39	H/W	Bako	Urban	7-10	Yes	O	Yes	No	0.481	Neg	9	Neg
176	176	Adamawa	Mohammed Jidda	M	52	50-59	C/S	Bako	Urban	1-7	No	Not disclosed	No	No	0.288	Neg	16	Neg
177	177	Adamawa	faiza M. Yawale	F	20	20-29	student	Bako	Urban	1-7	Yes	O	Yes	No	0.531	Pos	25	Neg
178	178	Adamawa	Mohammed Buba	M	40	40-49	C/S	Bako	Urban	1-7	No	Not disclosed	No	No	0.458	Neg	25	Neg
179	179	Adamawa	Amina Hussaini	F	21	20-29	studennts	Rabe	Urban	1-7	Yes	O	Yes	No	0.053	Neg	10	Neg
180	180	Adamawa	Adamu Mohammad	M	20	20-29	student	Shagari	Urban	1-7	No	Not disclosed	No	No	0.357	Neg	20	Neg
181	181	Adamawa	Umar Ahmed	M	8	0-9	student	Damare	Urban	7-10	Yes	O	Yes	Yes	0.554	Pos	20	Neg
182	182	Adamawa	Zaraddeen Danladi	M	23	20-29	student	damare	Urban	1-7	Yes	O	Yes	Yes	0.054	Neg	10	Neg
183	183	Adamawa	Mohammed Adamu	M	3	0-9	U/C	Modibbo J.	Urban	1-7	No	Not disclosed	No	Yes	0.34	Neg	8	Neg
184	184	Adamawa	Fadimatu Hassan	F	45	40-49	H/W	yola south	Urban	1-7	Yes	O	Yes	No	0.089	Neg	10	Neg
185	185	Adamawa	Rahima Rabiu	F	18	10-19	student	Yola south	Urban	1-7	No	Not disclosed	Yes	Yes	0.06	Neg	10	Neg
186	186	Adamawa	Yusra Ali	F	9	0-9	student	Rabe	Urban	7-10	Yes	O	Yes	Yes	0.366	Neg	10	Neg
187	187	Adamawa	Sharifa Musa	F	21	20-29	H/W	Sanda	Urban	7-10	No	Not disclosed	Yes	No	0.052	Neg	10	Neg
188	188	Adamawa	Hadiza Abdulmuini	F	40	40-49	C/S	Bamoi	Urban	1-7	Yes	O	Yes	Yes	0.298	Neg	19	Neg
189	189	Adamawa	Adamu Idriss	M	16	10-19	student	Waziri	Urban	7-10	Yes	O	Yes	Yes	0.477	Neg	10	Neg
190	190	Adamawa	Usman Musa	M	38	30-39	Business	Dodore	Urban	1-7	No	Not disclosed	Yes	No	0.365	Neg	22	Neg
191	191	Adamawa	Jibir Ahmed	m	20	20-29	student	sanda	Urban	1-7	Yes	O	Yes	Yes	0.043	Neg	10	Neg
192	192	Adamawa	Hussaini Hamidu	M	14	10-19	Student	Bako	Urban	1-7	Yes	O	Yes	Yes	0.044	Neg	10	Neg
193	193	Adamawa	Asma'u Abdullah	F	14	10-19	student	AMC	Urban	1-7	No	Not disclosed	Yes	No	0.359	Neg	20	Neg
194	194	Adamawa	Salamtu Usman	F	14	10-19	student	Yola south	Urban	1-7	Yes	O	Yes	Yes	0.044	Neg	10	Neg
195	195	Adamawa	Anisa Isa	F	12	10-19	Student	Dodore	Urban	1-7	Yes	O	Yes	Yes	0.358	Neg	14	Neg
196	196	Adamawa	Usman Abubakar	m	30	30-39	Business	Yelwa	Urban	1-7	Yes	O	Yes	Yes	0.046	Neg	10	Neg
197	197	Adamawa	Hajara M. Sale	F	30	30-39	H/W	Lomurkwai	Urban	1-7	Yes	O	Yes	No	0.057	Neg	10	Neg
198	198	Adamawa	Asma'u Marafa	F	36	30-39	C/S	Damare	Urban	7-10	Yes	O	Yes	Yes	0.043	Neg	10	Neg
199	199	Adamawa	Bilkisu Abdulhamid	F	19	10-19	student	Sanda	Urban	7-10	Yes	O	Yes	No	0.434	Neg	28	Neg
200	200	Adamawa	Abubakar Usman	M	25	20-29	student	Magaji	Urban	7-10	Yes	O	Yes	Yes	0.431	Neg	23	Neg
1	1	Bauchi	HANNATU OTHMAN	F	30	30-39	BUSINESS	DASS LGA	Rural	7-10	Yes		No	No	0.053		0	Pos
2	2	Bauchi	AISHA IBRAHIM	F	28	20-29		N/JAHUN	Urban	1-7	Yes	O	Yes	No	0.528	Neg	6	Neg
3	3	Bauchi	NAJIB YAKUBU ADAMU	M	9	0-9	STUDENT	KOFAR DUMI	Rural	Not disclosed	Yes	O	No	Not disclosed	0.068	pos	0	Pos
4	4	Bauchi	MOHAMMED GARBA	M	45	40-49	CS	ATBU	Urban	7-10	Not disclosed	Not disclosed		Not disclosed	0.048	Neg	1	Pos
5	5	Bauchi	DAUDA IBRAHIM	M	31	30-39	FARMING	TORO LGA	Rural	7-10	Yes	O	No	No	0.049	Neg	2	Neg
6	6	Bauchi	YUSUF HASSAN YUBUNGA	M	45	40-49	CS	YUBUNGA DARAZO	Rural	7-10	Yes	O & T	Yes	Not disclosed	0.69	Neg	0	Pos
7	7	Bauchi	HAFSA ABUBAKAR	F	30	30-39	BUSINESS	MANSUR ALKALERI	Rural	1-7	Yes	O	No	No	0.048	Neg	0	Pos
8	8	Bauchi	ZUBAIDA YAHAYA SHEHU	F	45	40-49	H/W	OLD GRA	Urban	1-7	Yes	O	Yes	Yes	0.341	Neg	7	Neg
9	9	Bauchi	FATIMA BABAYO	F	36	30-39	H/W	Not disclosed	Not disclosed	1-7	No	Not disclosed	Yes	No	0.053	Neg	1	Pos
10	10	Bauchi	ONYI CHIROMA	F	29	20-29	STUDENT	Not disclosed	Not disclosed	7-10	Yes	O	Yes	Not disclosed	0.35	Neg
11	11	Bauchi	MUSA AUWAL MUHAMMAD	M	14	10-19	STUDENT	Not disclosed	Not disclosed	7-10	No	Not disclosed	No	Not disclosed	0.048	Neg	2	Neg
12	12	Bauchi	ABUBAKAR MAIDOKI	M	39	30-39	CS	NASSARAWA	Urban	7-10	Yes	O	Yes	No	0.052	Neg	0	Pos
13	13	Bauchi	MUHAMMAD SANI M	M	10	10-19	PUPIL	JAHUN	Urban	1-7	Yes	Not disclosed	Yes	No	0.926	Neg	0	Pos
14	14	Bauchi	AHMAD USMAN	M	16	10-19	STUDENT	GRA	Urban	7-10	No	Not disclosed	Yes	No	0.053	pos	2	Neg
15	15	Bauchi	ZAINAB DAUDA	F	43	40-49	CS	TUDUN ALKALI	Rural	7-10	No	Not disclosed	No	Yes	0.047	Neg	0	Pos
16	16	Bauchi	FRIDAY AMEEH	M	32	30-39	KINGS GUARDS	WUNTIN DADA	Rural	Not disclosed	No	Not disclosed	No	Not disclosed	0.333	Neg
17	17	Bauchi	CHRISTOPHER OKAFOR	M	65	60-69	PCC	FADAMAN MADA	Urban	Not disclosed	Not disclosed	Not disclosed		Not disclosed	0.048	Neg	1	Pos
18	18	Bauchi	ABDULLAHI BAYERO	M	56	50-59	CS	YAKUBU WANKA	Rural	7-10	Not disclosed	Not disclosed		No	0.322	Neg	2	Neg
19	19	Bauchi	SURAJ MOHD AUWAL	M	3	0-9	PUPIL	CITY CLINIC RD GRA	Urban	Not disclosed	Yes	O	Yes	Not disclosed	0.051	Neg	0	Pos
20	20	Bauchi	MALLAM IBRAHIM	M	45	40-49	CS	FADAMAN MADA	Urban	1-7	Not disclosed	Not disclosed		Not disclosed	0.383	Neg	3	Neg
21	21	Bauchi	BITRUS ELISHA	M	45	40-49	CS	RAILWAY	Urban	Not disclosed	No	Not disclosed	No	Not disclosed	0.399	Neg
22	22	Bauchi	FATIMA SALEH	F	19	10-19	STUDENT	BHD AIRPORT GRA	Urban	1-7	Not disclosed	Not disclosed		Not disclosed	0.513	Neg	2	Neg
23	23	Bauchi	HASSANA LAWAL BELLO	F	47	40-49	CS	KOFAR FADA	Urban	1-7	Yes	O	No	Not disclosed	0.873	pos	5	Neg
24	24	Bauchi	NASSIRU SA'ADATU	F	33	30-39	CS	KOFAR FADA	Urban	7-10	Yes	O	No	Not disclosed	0.065	pos	5	Neg
25	25	Bauchi	ADAMU AHMED TUKUR	M	19	10-19	STUDENT	KANDAHAR	Urban	7-10	Yes	O	Yes	No	0.634	Neg	0	Pos
26	26	Bauchi	MAIDALA SHEHU	M	60	60-69	PS	RAILWAY	Urban	1-7	Yes	O	Yes	Not disclosed	0.528	pos	6	Neg
27	27	Bauchi	AINA'U DANJUMA	F	36	30-39	HW	JAHUN	Urban	1-7	No	Not disclosed	No	No	0.055	pos	0	Pos
28	28	Bauchi	RALIYA ALIYU	F	23	20-29	STUDENT	YELWA	Urban	7-10	No	Not disclosed	No	No	0.055	Neg	1	Pos
29	29	Bauchi	CHRISTHOMPSON ABBAH	M	47	40-49	CS	GRA	Urban	7-10	Yes	O	No	Not disclosed	0.368	Neg	2	Neg
30	30	Bauchi	OJOAMA AMEH	F	30	30-39	HW	IGBO QRTRS	Urban	7-10	No	Not disclosed	No	Not disclosed	0.048	Neg	7	Neg
31	31	Bauchi	SADIYA BUHARI	F	12	10-19	PUPIL	OLD GRA	Urban	1-7	Yes	O	No	Not disclosed	0.384	Neg	0	Pos
32	32	Bauchi	OMOLARA CLETUS	F	39	30-39	CS	TAMBARI	Urban	7-10	No	Not disclosed	Yes	Not disclosed	0.047	Neg	0	Pos
33	33	Bauchi	RACHAEL SAMSON	F	7	0-9	PUPIL	KYAURE	Rural	1-7	No	Not disclosed	No	Not disclosed	0.128	Neg	5	Neg
34	34	Bauchi	CECILIA KEFAS	F	53	50-59	HW	YELWAN TSAKANI	Urban	Not disclosed	No	Not disclosed	No	Not disclosed	0.395	Neg	1	Pos
35	35	Bauchi	AUWAL MUSA	M	31	30-39	CS	GRA	Urban	7-10	Not disclosed	Not disclosed		No	0.294	Neg	3	Neg
36	36	Bauchi	NANA AISHA ILELAH	F	16	10-19	STUDENT	ILELAH	Urban	7-10	Yes	O	Yes	No	0.476	Neg	2	Neg
37	37	Bauchi	HASSSAN ABDULLAHI	M	5	0-9	PUPIL	FED LOW COST	Urban	1-7	Yes	O	No	Not disclosed	0.475	Neg	2	Neg
38	38	Bauchi	HADIAZA SADIQ	F	37	30-39	HW	KANDAHAR	Urban	7-10	No	Not disclosed	No	No	0.044	Neg		Neg
39	39	Bauchi	AISHATU BUNU SHERIFF	F	28	20-29	HW	KANDAHAR	Urban	1-7	No	Not disclosed	No	Not disclosed	0.4	Neg	2	Neg
40	40	Bauchi	MAI HADIZA	F	28	20-29	CS	FADAMAN MADA	Urban	1-7	No	Not disclosed	No	Not disclosed	0.305	Neg	7	Neg
41	41	Bauchi	MAI YUSUF	M	2	0-9	UNDER CARE	FADAMAN MADA	Urban	1-7	Yes	O	No	Yes	0.047	Neg	0	Pos
42	42	Bauchi	BLESSING SOLOMON OMEDE	F	34	30-39	HW	SABON KAURA	Urban	Not disclosed	No	Not disclosed	No	Not disclosed	0.046	Neg	5	Neg
43	43	Bauchi	MUHAMMED KIRFI	M	6	0-9	PUPIL	13 KADUNA RD OLD GRA	Urban	1-7	Not disclosed	Not disclosed		Yes	0.344	Neg	6	Neg
44	44	Bauchi	AIGBOGUN VIVIAN	F	41	40-49	CS	FED POLY BAUCHI	Urban	7-10	Yes	O	No	No	0.048	Neg	1	Pos
45	45	Bauchi	SULAIMAN SALAMATU KUMO	F	37	30-39	CS	BENDEL RD N/GRA	Urban	Not disclosed	No	Not disclosed	No	Not disclosed	0.389	Neg	1	Pos
46	46	Bauchi	AYEGBA GODSPOWER	M	6	0-9	PUPIL	DASS PARK GRA	Urban	Not disclosed	Not disclosed	Not disclosed		Not disclosed	0.048	Neg	8	Neg
47	47	Bauchi	ANYA CHUKWUDI	M	17	10-19	STUDENT	GWALLAMEJI	Urban	1-7	Not disclosed	Not disclosed		Not disclosed	0.067	Neg	4	Neg
48	48	Bauchi	ALIYUDDEEN FATIMA	M	16	10-19	STUDENT	NITEL QUARTERS GRA	Urban	1-7	No	Not disclosed	No	Yes	0.44	Neg	2	Neg
49	49	Bauchi	NAOMI BUBA	F	39	30-39	HW	GRA	Urban	1-7	No	O	No	Not disclosed	0.706	Neg	0	Pos
50	50	Bauchi	AISHA IDRIS	F	43	40-49	HW	RAILWAY	Urban	1-7	No	Not disclosed	No	Not disclosed	0.05	pos	0	Pos
51	51	Bauchi	JOSHUA EPHRAIM	M	52	50-59	CS	YELWAN LEBRA	Urban	Not disclosed	Yes	O	No	Not disclosed	0.06	Neg	10	Neg
52	52	Bauchi	SANDRA ABARSHI	F	25	20-29	HW	YELWA	Urban	7-10	Not disclosed	Not disclosed		Not disclosed	0.597	Neg	10	Neg
53	53	Bauchi	SANI JAMILA	F	29	20-29	HW	TIRWUN	Rural	7-10	Yes	O	No	No	0.047	pos	10	Neg
54	54	Bauchi	MARYAM MUHAMMAD	F	12	10-19	STUDENT	ZANGO	Rural	1-7	No	Not disclosed	No	Not disclosed	0.796	Neg	10	Neg
55	55	Bauchi	ZARA'U MUSTAPHA	F	3	0-9	PUPIL	TUDUN SALMANU	Rural	1-7	Yes	O	No	Not disclosed	0.048	pos	10	Neg
56	56	Bauchi	BLESSING GARBA	F	24	20-29	BUSINESS	ZANGO	Rural	7-10	No	Not disclosed	No	Not disclosed	0.686	Neg	10	Neg
57	57	Bauchi	ALI USMAN	M	37	30-39	CS	NICON HOUSE	Urban	1-7	Yes	Not disclosed	No	No	0.058	pos	10	Neg
58	58	Bauchi	CHRISTIANA AKHILOMEA	F	27	20-29	STUDENT	RAFIN ZURFI	Urban	1-7	Yes	O	Yes	Not disclosed	0.315	Neg	10	Neg
59	59	Bauchi	JULIANA DOMINIC	F	33	30-39	HW	Not disclosed	Not disclosed	7-10	Yes	O	No	Yes	0.058	Neg	10	Neg
60	60	Bauchi	PATRICIA EBUKA	F	39	30-39	CS	IGBO QRTRS	Urban	1-7	No	Not disclosed	No	Not disclosed	0.056	Neg	10	Neg
61	61	Bauchi	UMAR GARBA	M	32	30-39	STUDENT	GWALLAMEJI	Urban	1-7	Yes	O	No	Not disclosed	0.575	Neg	10	Neg
62	62	Bauchi	ADAMU AMINA	F	13	10-19	STUDENT	WUNTIN DADA	Urban	7-10	No	Not disclosed	Yes	No	0.354	pos	10	Neg
63	63	Bauchi	BINTA IBRAHIM	F	35	30-39	HW	JAHUN	Urban	7-10	Yes	O	No	Not disclosed	0.051	Neg	10	Neg
64	64	Bauchi	GARBA USMAN	M	44	40-49	CS	WUNTI STREET	Urban	1-7	Yes	O	Yes	No	0.054	Neg	10	Neg
65	65	Bauchi	ABDULKADIR HABIBAT	F	42	40-49	STUDENT	ATBU	Urban	1-7	Yes	O	No	No	0.381	Neg	10	Neg
66	66	Bauchi	JOSHUA PHILOMINA	F	40	40-49	CS	YELWAN MAKARANTA	Urban	1-7	No	Not disclosed	Yes	No	0.049	Neg	10	Neg
67	67	Bauchi	FATIMA HASSAN	F	37	30-39	HW	BAYAN FADA	Urban	1-7	Yes	O	Yes	No	0.05	Neg	10	Neg
68	68	Bauchi	YAKUBU RASHIDA	F	33	30-39	HW	RAILWAY	Urban	1-7	No	Not disclosed	No	Not disclosed	0.067	Neg	10	Neg
69	69	Bauchi	MARYAM YAKUBU	F	15	10-19	STUDENT	Not disclosed	Not disclosed	7-10	Yes	O	No	Not disclosed	0.662	Neg	10	Neg
70	70	Bauchi	ZAKARIYA UBANDOMA	M	42	40-49	CS	N/GRA OLD DSS PARK	Urban	7-10	No	Not disclosed	No	Not disclosed	0.4	pos	10	Neg
71	71	Bauchi	HAJARA JOEL KEFAS	F	27	20-29	student	YELWAN TSAKANI	Urban	7-10	Yes	O	Yes	Not disclosed	1.185	Neg	10	Neg
72	72	Bauchi	JONIA GRACE	F	28	20-29	STUDENT	P BARRCKS	Urban	1-7	No	Not disclosed	No	No	0.347	pos	10	Neg
73	73	Bauchi	IKILIMA SALISU	F	20	20-29	HW	BHD VOCATIONAL	Urban	1-7	Yes	O	No	Not disclosed	0.049	Neg	10	Neg
74	74	Bauchi	ADEBOWALE ESTHER	F	27	20-29	STUDENT	GWALLEMEJI	Urban	7-10	Yes	O	No	Not disclosed	0.511	Neg	10	Neg
75	75	Bauchi	MARYAM BABA	F	48	40-49	CS	DANJUMA G QUTRS	Urban	1-7	No	Not disclosed	No	Yes	0.454	pos	10	Neg
76	76	Bauchi	AMINA BABA BALA	F	18	10-19	STUDENT	DANJUMA G QUTRS	Urban	1-7	Yes	O	No	Not disclosed	0.047	Neg	10	Neg
77	77	Bauchi	HANANIAH JATAU	M	59	50-59	CS	RAFIN ZURFI	Urban	1-7	Yes	O	No	Not disclosed	0.046	Neg	10	Neg
78	78	Bauchi	JAMILA MUSA	F	32	30-39	HW	SABON KAURA	Urban	1-7	No	Not disclosed	No	No	0.416	Neg	10	Neg
79	79	Bauchi	ABDULRASAD ADELE ALIMI	M	45	40-49	BANKER	UBA	Urban	1-7	Yes	O	No	No	0.048	Neg	10	Neg
80	80	Bauchi	MUHAMMADU YAHAYA ISAH	M	41	40-49	BANKER	KEYSTONE	Urban	1-7	No	Not disclosed	No	Not disclosed	0.181	Neg	10	Neg
81	81	Bauchi	RUKAYYA SAMBO	F	20	20-29	CS	FADAMAN MADA	Urban	1-7	Yes	O	No	Not disclosed	0.049	Neg	10	Neg
82	82	Bauchi	ABUBAKAR KHADIJA	F	27	20-29	HW	FADAMAN MADA	Urban	7-10	Yes	O	No	Yes	0.317	Neg	10	Neg
83	83	Bauchi	ADAM ABUBAKAR	M	32	30-39	BUSINESS	FED LOW COST	Urban	1-7	No	Not disclosed	Yes	No	0.359	Neg	10	Neg
84	84	Bauchi	OMOTOLA FATIMA	F	28	20-29	CS	RAFIN ZURFI	Urban	1-7	No	Not disclosed	No	Not disclosed	0.357	Neg	10	Neg
85	85	Bauchi	AMEH JOSEPH U	M	15	10-19	STUDENT	RAFIN ZURFI	Urban	1-7	No	Not disclosed	No	Not disclosed	0.391	Neg	10	Neg
86	86	Bauchi	MUHAMMAD ZANNA	M	35	30-39	CS	ZANGO	Urban	7-10	Yes	O	No	No	0.049	Neg	10	Neg
87	87	Bauchi	MUHAMMAD BABANGIDA	M	3	0-9	UNDER CARE	N/GRA BHD PALI SUITE	Urban	1-7	No	Not disclosed	No	Not disclosed	0.457	Neg	10	Neg
88	88	Bauchi	ILIYASU FAISAL ALIBABA	M	50	50-59	CS	Not disclosed	Not disclosed	1-7	No	Not disclosed	No	Not disclosed	0.534	Neg	10	Neg
89	89	Bauchi	AMINU MAHMOOD	M	51	50-59	CS	Not disclosed	Not disclosed	7-10	Yes	O	Yes	Not disclosed	0.045	pos	10	Neg
90	90	Bauchi	BABA KARIMATU	F	41	40-49	HW	KOFAN DUMI	Urban	1-7	No	Not disclosed	No	Not disclosed	0.047	Neg	10	Neg
91	91	Bauchi	SAMBO HAMZA	M	32	30-39	CS	BAKARO	Urban	1-7	No	Not disclosed	No	Not disclosed	0.452	Neg	10	Neg
92	92	Bauchi	ILIYASU FAISAL ALIBABA	M	50	50-59	CS	Not disclosed	Not disclosed	1-7	Yes	O	Yes	Not disclosed	0.047	Neg	10	Neg
93	93	Bauchi	KABIR ALMUSTAPHA RANDAWA	M	5	0-9	PUPIL	N/GRA	Urban	1-7	Yes	O	Yes	Yes	0.822	Neg	10	Neg
94	94	Bauchi	COMFORT NWAFORCHA	F	61	60-69	PS	FED POLY BHD GRA	Urban	7-10	No	Not disclosed	No	Not disclosed	0.051	pos	10	Neg
95	95	Bauchi	GLORIA NWOKOYE	F	22	20-29	HW	MAIDUGURI BYE PASS	Urban	7-10	Yes	O	No	Not disclosed	0.563	Neg	10	Neg
96	96	Bauchi	SULAIMAN HAMZA	M	58	50-59	BUSINESS	KAROFIN MADAKI	Urban	1-7	Yes	O	No	No	0.054	pos	10	Neg
97	97	Bauchi	ADAMU SABO	M	32	30-39	BUSINESS	BAKIN KURA	Urban	7-10	Yes	O	No	Not disclosed	0.66	Neg	10	Neg
98	98	Bauchi	GARBA MUHAMMAD	M	13	10-19	PUPIL	FED LOW COST	Urban	7-10	No	Not disclosed	No	Not disclosed	0.721	pos	10	Neg
99	99	Bauchi	KADLUMS MARTINA	F	25	20-29	HW	GURU	Rural	1-7	Yes	O	No	Not disclosed	0.052	pos	10	Neg
100	100	Bauchi	MELA SOTERIA	F	5	0-9	PUPIL	YELWAN TUDU	Urban	1-7	No	Not disclosed	No	Yes	0.397	Neg	10	Neg
101	101	Bauchi	LAKRE CALEB WANGE	M	69	60-69	YMCA	YMCA	Urban	1-7	No	Not disclosed	No	Not disclosed	0.053	Neg	10	Neg
102	102	Bauchi	HAJIYA MUNINAT HARIF	F	51	50-59	HW	BHD YUGUDA GUEST HS	Urban	1-7	No	Not disclosed	No	Not disclosed	0.054	Neg	10	Neg
103	103	Bauchi	IDRIS SADIYA	F	26	20-29	HW	KAROFIN MADAKI	Urban	1-7	Yes	O	No	Not disclosed	0.637	Neg	10	Neg
104	104	Bauchi	MURJANATU ALFA	F	34	30-39				7-10	No	Not disclosed	No	Not disclosed	0.061	pos	10	Neg
105	105	Bauchi	FATIMA UMAR BAPPAH	F	32	30-39		YELWAN MAKARANTA	Urban	7-10	Yes	O	No	Not disclosed	0.569	Neg	10	Neg
106	106	Bauchi	ILIYA DAVID	F	5	0-9	PUPIL	YELWAN MAKARANTA	Urban	1-7	Yes	O	No	Not disclosed	0.056	pos	10	Neg
107	107	Bauchi	ABIGAIL EZEKIEL	F	39	30-39	HW	GURU	Rural	1-7	Yes	O	No	Not disclosed	0.414	Neg	10	Neg
108	108	Bauchi	ALMUSTAPHA SHEHU	M	18	10-19	STUDENT			1-7	Yes	O	No	Not disclosed	0.604	Neg	10	Neg
109	109	Bauchi	KHADIJA ABUBAKAR	F	5	0-9	PUPIL			7-10	Yes	O	No	Not disclosed	0.051	pos	10	Neg
110	110	Bauchi	JOHN SIFON	M	14	10-19	7 TO			7-10	Yes	O	Yes	Not disclosed	0.33	Neg	10	Neg
111	111	Bauchi	YUSUF ABUBAKAR	M	22	20-29	STUDENT			7-10	Yes	O	Yes	Not disclosed	0.144	Neg	10	Neg
112	112	Bauchi	GIDEON MAMMAN	M	37	30-39	CS	OLD GRA	Urban	1-7	No	Not disclosed	No	Not disclosed	0.051	Neg	10	Neg
113	113	Bauchi	INGIWET INNOCENT	F	44	40-49		YELWA	Urban	7-10	Yes	O	No	No	0.414	Neg	10	Neg
114	114	Bauchi	AHMAD ADO MUHAMMAD	M	52	50-59	CS	ILELAH	Urban	1-7	Yes	O	Yes	Yes	0.051	Neg	10	Neg
115	115	Bauchi	ASAMAU ISHAQ MUHAMMAD	F	18	10-19				7-10	No	Not disclosed	No	Not disclosed	0.3	Neg	10	Neg
116	116	Bauchi	FAITH UCHE	F	9	0-9	PUPIL	FED LOW COST	Urban	1-7	Yes	O	Yes	Not disclosed	0.417	Neg	10	Neg
117	117	Bauchi	ALIYU ABBAH	M	42	40-49	YELWA			7-10	No	Not disclosed	No	Not disclosed	0.08	Neg	1	Pos
118	118	Bauchi	SHITTU ADNAN	M	19	10-19	STUDENT	GRA	Urban	1-7	Yes	O	Yes	No	0.69	Neg	10	Neg
119	119	Bauchi	NATAUTA MOSES	M	32	30-39	CS	GRA	Urban	7-10	No	Not disclosed	No	Not disclosed	0.081	pos	10	Neg
120	120	Bauchi	MARKUS CHRISTIANA	F	25	20-29	STUDENT			7-10	No	Not disclosed	No	No	0.059	Neg	1	Pos
121	121	Bauchi	ALBASHIR YAHAYA	M	47	40-49	CS	KOFAR GOMBE	Urban	1-7	No	Not disclosed	No	Not disclosed	0.307	Neg	10	Neg
122	122	Bauchi	UMAR MUHAMMAD BELLO	M	57	50-59		GURU	Rural	1-7	No	Not disclosed	No	Not disclosed	0.05	Neg	0	Pos
123	123	Bauchi	MUHAMMAD AMIN	M	7	0-9	PUPIL	HOUSING ESTATE	Urban	7-10	Yes	O	No	Not disclosed	0.048	Neg	3	Pos
124	124	Bauchi	AMINA ALIYU	F	28	20-29	STUDENT	GWALLAMEJI	Rural	1-7	Yes	O	No	Not disclosed	0.363	Neg	10	Neg
125	125	Bauchi	AISHA ALIYU ABDULKADIR	F	50	50-59	HW	OLD GRA	Urban	1-7	No	Not disclosed	No	Not disclosed	0.075	Neg	10	Neg
126	126	Bauchi	HASSAN MUSA	M	33	30-39	CS	BAKARO	Urban	7-10	No	Not disclosed	No	Not disclosed	0.059	Neg	10	Neg
127	127	Bauchi	ROSE TARO	F	55	50-59	CS	TAMBARI	Urban	1-7	No	Not disclosed	No	Not disclosed	0.3	Neg	10	Neg
128	128	Bauchi	ESTHER IDOKO	F	35	30-39	HW	RAFIN ZURFI	Urban	7-10	Yes	O	Yes	Not disclosed	0.539	Neg	10	Neg
129	129	Bauchi	ZAINAB SALEH	F	31	30-39	HW	TIRWUN	Rural	1-7	No	Not disclosed	No	No	0.055	pos	10	Neg
130	130	Bauchi	ESTHER PANSHAK	F	22	20-29	STUDENT	FED LOW COST	Urban	1-7	Yes	O	No	Not disclosed	0.055	Neg	10	Neg
131	131	Bauchi	AMINA IBRAHIM	F	25	20-29	STUDENT	GRA	Urban	7-10	No	Not disclosed	No	Not disclosed	0.363	Neg	10	Neg
132	132	Bauchi	ODIBA ISAAIH	M	16	10-19	STUDENT			1-7	No	Not disclosed	No	Not disclosed	0.307	Neg	10	Neg
133	133	Bauchi	HAFSAT SAID	F	20	20-29	STUDENT			7-10	Yes	O	No	Not disclosed	0.049	Neg	10	Neg
134	134	Bauchi	SARAUNIYA JOEL	F	17	10-19	STUDENT	YELWA	Urban	1-7	No	Not disclosed	No	No	0.438	Neg	10	Neg
135	135	Bauchi	AMINA SAMILA	F	45	40-49	CS	GRA	Urban	7-10	No	Not disclosed	No	Not disclosed	0.05	Neg	0	Pos
136	136	Bauchi	AMINA BABAJI	F	6	0-9	PUPIL	KOFAR DUMI	Urban	1-7	Yes	O	Yes	Not disclosed	0.048	Neg	10	Neg
137	137	Bauchi	HANNATU ABUBAKAR	F	25	20-29	STUDENT	YELWAN TUDU	Urban	7-10	No		No	Not disclosed	0.494	Neg	5	Pos
138	138	Bauchi	DANJUMA ALFA	M	50	50-59	CS	WUNTI STREET	Urban	7-10	Yes	O	No	Not disclosed	0.06	Neg	10	Neg
139	139	Bauchi	HAUWA LAWAL	F	26	20-29	HW	GWALLAMEJI	Rural	1-7	No	Not disclosed	No	No	0.272	Neg	10	Neg
140	140	Bauchi	ISHAKU JAMIN	M	30	30-39	STUDENT	YELWA	Urban	7-10	Yes	O	Yes	No	0.421	Neg	10	Neg
141	141	Bauchi	SARATU HUSSEINI	F	10	10-19	PUPIL	RAILWAY	Urban	1-7	Yes	O	No	No	0.273	Neg	10	Neg
142	142	Bauchi	JAMUDU BALA	M	8	0-9	PUPIL	STATE LOW COST	Urban	1-7	No	Not disclosed	No	Not disclosed	0.058	Neg	0	Pos
143	143	Bauchi	MUSTAPHA IBRAHIM	M	29	20-29	CS	RAFIN ZURFI	Urban	1-7	No	Not disclosed	No	Not disclosed	0.063	Neg	0	Pos
144	144	Bauchi	HARABA TAHAYA	F	36	30-39	HW	STATE LOW COST	Urban	1-7	Yes	O	No	Not disclosed	0.11	Neg	10	Neg
145	145	Bauchi	MAIMUNA S LAMDO	F	29	20-29	HW	FADAMAN MADA	Urban	7-10	No	Not disclosed	No	Not disclosed	0.286	Neg	10	Neg
146	146	Bauchi	MUHAMMED TABIR ABDULLAHI	M	52	50-59	CS	NASSARAWA	Urban	1-7	Yes	O	No	Not disclosed	0.052	Neg	10	Neg
147	147	Bauchi	SHABBAN MUHAMMED	M	46	40-49	FARMING	FED LOW COST	Urban	1-7	Yes	O	No	Not disclosed	0.363	Neg	0	Pos
148	148	Bauchi	PAULINA HOPE	F	16	10-19	STUDENT	FPTB QRTRS	Urban	1-7	Yes	O	No	Not disclosed	0.055	Neg	10	Neg
149	149	Bauchi	RASHIDA HASSAN	F	50	50-59	CS	TIRWUN	Rural	7-10	Yes	O	No	Not disclosed	0.054	Neg	10	Neg
150	150	Bauchi	ABUBAKAR YAKUBU	M	43	40-49	CS	YELWA	Urban	1-7	No	Not disclosed	No	Not disclosed	0.055	Neg	10	Neg
151	151	Bauchi	AJAH OKONE	F	42	40-49	HW	WUNTI DADA	Urban	7-10	No	Not disclosed	No	Not disclosed	0.058	Neg	10	Neg
152	152	Bauchi	AUWAL IDRIS	M	23	20-29	STUDENT	NEW JAHUN	Urban	1-7	No	Not disclosed	No	Not disclosed	0.604	Neg	0	Pos
153	153	Bauchi	RILWANU SHEHU	M	5	0-9	PUPIL	ZANGO	Urban	1-7	Yes	O	No	Not disclosed	0.356	pos	10	Neg
154	154	Bauchi	ALEXANDRA ANIOBI	M	56	50-59	CS	RAILWAY	Urban	1-7	No	Not disclosed	No	Not disclosed	0.538	Neg	10	Neg
155	155	Bauchi	MICHAEL JOHN	M	62	60-69		YELWA	Urban	7-10	Yes	O	No	Not disclosed	0.463	pos	10	Neg
156	156	Bauchi	ABDULRAHMAN ALKALI UMAR	M	15	10-19	STUDENT	KOBI STREET	Urban	1-7	Yes	O	No	Not disclosed	0.053	Neg	10	Neg
157	157	Bauchi	ZAINAB IDRIS	F	34	30-39	HW	GWALLAGA	Urban	7-10	No	N	No	Not disclosed	0.516	Neg	10	Neg
158	158	Bauchi	IBRAHIM SHITTU	M	49	40-49	CS	GRA	Urban	1-7	Yes	O	No	Not disclosed	0.387	pos	10	Neg
159	159	Bauchi	NUHU ISAH	M	38	30-39	CS	N/GRA	Urban	7-10	No	Not disclosed	No	Not disclosed	0.052	Neg	10	Neg
160	160	Bauchi	ABUBAKAR MUHAMMED UMAR	M	7	0-9	PUPIL	GIDAN GONA	Urban	1-7	Yes	O	Yes	Not disclosed	0.231	Neg	10	Neg
161	161	Bauchi	UMARU UMAR	M	12	10-19	PUPIL	SABON KAURA	Urban	7-10	No	Not disclosed	No	Yes	0.055	Neg	10	Neg
162	162	Bauchi	ADAMS SANI	M	31	30-39	CS	NEW JAHUN	Urban	1-7	Yes	O	Yes	Not disclosed	0.052	Neg	10	Neg
163	163	Bauchi	FADILA IBRAHIM	F	3	0-9	UNDER CARE	STATE LOW COST	Urban	1-7	No	Not disclosed	No	Not disclosed	0.257	Neg	10	Neg
164	164	Bauchi	IBRAHIM BABANGIDA	M	19	10-19	STUDENT	KOBI STREET	Urban	1-7	No	Not disclosed	No	Not disclosed	0.051	Neg	10	Neg
165	165	Bauchi	LIMAN AISHA HAUMAN	F	6	0-9	PUPIL	FADAMAN MADA	Urban	1-7	Yes	O	No	Not disclosed	0.052	Neg	10	Neg
166	166	Bauchi	JOSHUA ZILAH	F	37	30-39	HW	YELWAN TUDU	Urban	1-7	No	Not disclosed	No	Not disclosed	0.355	Neg	10	Neg
167	167	Bauchi	AISHA USMAN	F	49	40-49	CS	FED LOW COST	Urban	1-7	No	Not disclosed	No	No	0.4	Neg	10	Neg
168	168	Bauchi	GLORIA JAMES	F	20	20-29	STUDENT	NEW G.R.A	Urban	1-7	Yes	O	No	No	0.056	Neg	10	Neg
169	169	Bauchi	DAUDA IBRAHIM	M	11	10-19	STUDENT	OLD GRA	Urban	1-7	No	Not disclosed	No	No	0.778	Neg	10	Neg
170	170	Bauchi	GODDAY SMITH	M	25	20-29	CORP MEMBER	WUTIN DADA	Urban	1-7	Yes	O	No	No	0.054	pos	10	Neg
171	171	Bauchi	SALIHU MARYAM MUH'D	F	39	30-39	CS	FADAMAN MADA	Urban	1-7	Yes	O	No	No	0.051	Neg	10	Neg
172	172	Bauchi	ZAKARIYA UBANDAWA	M	16	10-19	STUDENT	NEW GRA	Urban	1-7	Yes	O	No	No	0.341	Neg	10	Neg
173	173	Bauchi	USMAN ADAMU HARUNA	M	22	20-29	STUDENT	GRA	Urban	1-7	Yes	O	No	No	0.056	Neg	10	Neg
174	174	Bauchi	HAUWA'U MUH'D	F	16	10-19	STUDENT	NEW GRA	Urban	1-7	No	Not disclosed	No	No	0.53	Neg	10	Neg
175	175	Bauchi	FATIMA USMAN	F	26	20-29	CS	OLD GRA	Urban	1-7	Yes	O	No	No	0.481	Neg	10	Neg
176	176	Bauchi	IBRAHIM ISMAI'L	M	12	10-19	STUDENT	IBRAHIM BAKO	Urban	1-7	Yes	O	No	No	0.288	Neg	10	Neg
177	177	Bauchi	IBRAHIM AL'AMIN	M	9	0-9	PUPIL	NEW GRA	Urban	1-7	Yes	O	No	No	0.531	Neg	10	Neg
178	178	Bauchi	ALAGA ALEXANDER	M	47	40-49	CS	NEW GRA	Urban	1-7	No	Not disclosed	No	No	0.458	pos	10	Neg
179	179	Bauchi	DANJUMA LAMI	F	40	40-49	CS	GRA	Urban	1-7	Yes	O	No	No	0.053	Neg	10	Neg
180	180	Bauchi	SALAMATU ALIYU	F	35	30-39	HW	FED LOW COST	Urban	1-7	Yes	O	No	No	0.357	Neg	10	Neg
181	181	Bauchi	JAJA USMAN IBRAHIM	M	54	50-59	CS	YELWA	Urban	1-7	Yes	O	No	No	0.554	Neg	0	Pos
182	182	Bauchi	AYUBA EMMANUEL	M	26	20-29	CS	GWALLAMEJI	Rural	1-7	Yes	O	No	No	0.054	pos	1	Pos
183	183	Bauchi	YAYA SULEIMAN	M	61	60-69	BUSINESS	KIRFI LGA	Rural	1-7	Yes	O	No	No	0.34	Neg	0	Pos
184	184	Bauchi	KABIRU HAUWA ABU	F	31	30-39	HW	JAHUN	Urban	1-7	Yes	O	No	No	0.089	Neg	10	Neg
185	185	Bauchi	MUHAMMED SADIYA	F	38	30-39	CS	ATBU	Urban	1-7	No	Not disclosed	No	No	0.06	Neg	3	Pos
186	186	Bauchi	ADAMU ADAMU	M	3	0-9	UNDER CARE	TUDUN SALMANU	Rural	1-7	Yes	O	No	No	0.366	Neg	10	Neg
187	187	Bauchi	UMAR SADIYA AHMAD	F	27	20-29	STUDENT	NEW GRA	Urban	1-7	No	Not disclosed	No	No	0.052	Neg	10	Neg
188	188	Bauchi	AISHA ALIYU	F	38	30-39	STUDENT	KAROFI	Urban	7-10	No	Not disclosed	No	No	0.298	Neg	10	Neg
189	189	Bauchi	LAWAL AHMED	M	49	40-49	CS	KAROFIN MADAKI	Urban	1-7	Yes	O	No	Not disclosed	0.477	Neg	10	Neg
190	190	Bauchi	MUHAMMED BAPPAH USMAN	M	6	0-9	UNDER CARE	FED LOW COST	Urban	1-7	No	Not disclosed	No	No	0.365	Neg	10	Neg
191	191	Bauchi	JUMMAI HAMIDU	F	50	50-59	HW	ILELAH	Urban	7-10	Yes	O	No	No	0.043	Neg	10	Neg
192	192	Bauchi	USMAN MOH'D	M	35	30-39	CS	STATE LOW COST	Urban	7-10	Yes	O	Yes	Not disclosed	0.044	Neg	10	Neg
193	193	Bauchi	ABDUL ABDUL	M	4	0-9	PUPIL	NEW GRA	Urban	7-10	No	Not disclosed	No	Not disclosed	0.359	Neg	10	Neg
194	194	Bauchi	CLARA STEVEN	F	25	20-29	STUDENT	GURU	Rural	1-7	Yes	O	Yes	Not disclosed	0.044	Neg	10	Neg
195	195	Bauchi	FATIMA AHMED TUKUR	F	42	40-49	HW	STATE LOW COST	Urban	1-7	No	Not disclosed	No	Not disclosed	0.358	Neg	10	Neg
196	196	Bauchi	SALEH AMINU KABIR	M	37	30-39	CS	ZANGO	Urban	1-7	Yes	O	No	Not disclosed	0.046	Neg	10	Neg
197	197	Bauchi	MAIMUNA MOH'D BELLO	M	24	20-29	STUDENT	KYAURE	Rural	1-7	No	Not disclosed	Yes	Not disclosed	0.057	Neg	10	Neg
198	198	Bauchi	JERY JONAH	M	40	40-49	CS	GURU	Rural	1-7	Yes	O	Yes	Not disclosed	0.043	Neg	10	Neg
199	199	Bauchi	HARUNA IDRIS	M	28	20-29	STUDENT	NURSING QUARTERS	Urban	7-10	No	Not disclosed	No	Not disclosed	0.434	Neg	10	Neg
200	200	Bauchi	ABDULHAMID ABDULHAMID	M	13	10-19	PUPIL	FADAMAN MADA	Urban	1-7	Yes	O	No	Not disclosed	0.431	Neg	10	Neg
1	1	Borno	Borno	M	31	30-39				1-7	Yes	o	yes	No	0.048	Neg	>10	Neg
2	2	Borno	Borno	M	38	30-39				7-10	Yes	o	no	NO	0.523	Pos	>10	Neg
3	3	Borno	Borno	M	40	40-49				1-7	Yes	o	no	no	0.044	Neg	>10	Neg
4	4	Borno	Borno	M	52	50-59		shuwari madinatu	Urban	1-7	Yes	o	yes	NO	0.046	Neg	1:64 (99%)	Pos
5	5	Borno	Borno	M	37	30-39				7-10	Yes	o	Yes	no	0.313	Neg	>10	Neg
6	6	Borno	Borno	F	30	30-39				1-7	Yes	o	no	no	0.04	Neg	>10	Neg
7	7	Borno	Borno	F	34	30-39		Shuwari ii	Urban	1-7	Yes	o	yes	NO	0.574	Pos	>10	Neg
8	8	Borno	Borno	M	24	20-29				7-10	Yes	o	Yes	no	0.048	Neg	>10	Neg
9	9	Borno	Borno	M	31	30-39				7-10	Yes	o	Yes	no	0.375	Neg	>10	Neg
10	10	Borno	Borno	M	26	20-29	student	unimaid	Urban	7-10	Yes	o	Yes	no	0.444	Neg	>10	Neg
11	11	Borno	Borno	F	35	30-39				7-10	Yes	o	Yes	NO	0.055	Neg	>10	Neg
12	12	Borno	Borno		20	20-29	student	damboa road	Urban	1-7	Yes	o	no	NO	0.407	Neg	>10	Neg
13	13	Borno	Borno	F	20	20-29	student	gamboru	Urban	1-7	No	Not disclosed	no	NO	0.048	Neg	>10	Neg
14	14	Borno	Borno	M	7	0-9				1-7	Yes	o	Yes	NO	0.053	Neg	>10	Neg
15	15	Borno	Borno	F	40	40-49				1-7	Yes	o	Yes	no	0.56	Pos	>10	Neg
16	16	Borno	Borno	F	32	30-39		bulabulin ngarnam	Rural	1-7	Yes	o	yes	NO	0.043	Neg	1:64(92%)	Pos
17	17	Borno	Borno	F	25	25-30		ummarari	Rural	1-7	No	Not disclosed	no	NO	0.544	Pos	6	Neg
18	18	Borno	Borno	F	38	30-39		505 estate 2218	Urban	1-7	No	Not disclosed	no	Yes	0.046	Neg	>10	Neg
19	19	Borno	Borno	M	10	10-19				1-7	No	Not disclosed	Yes	NO	0.543	Pos	1:64 (100)	Pos
20	20	Borno	Borno	F	21	20-29				1-7	No	Not disclosed	no	NO	0.758	Pos	>10	Neg
21	21	Borno	Borno	M	49	40-49				1-7	Yes	o	Yes	NO	0.852	Pos	>10	Neg
22	22	Borno	Borno	F	18	10-19				1-7	No	Not disclosed	Yes	NO	0.619	Pos	>10	Neg
23	23	Borno	Borno	F	30	30-39		ummarari	Rural	1-7	No	Not disclosed	no	NO	0.899	Pos	>10	Neg
24	24	Borno	Borno	F	20	20-29		gwange	Urban	1-7	No	Not disclosed	no	NO	0.521	Pos	1:64 (100)	Pos
25	25	Borno	Borno	F	35	30-39		mafoni	Urban	1-7	No	Not disclosed	no	NO	0.074	Neg	7	Neg
26	26	Borno	Borno	F	20	20-29	student			7-10	No	Not disclosed	no	NO	0.739	Pos	1:64 (90%)	Pos
27	27	Borno	Borno	M	28	20-29	Business	giwa barrak	Urban	1-7	Yes	o	no	NO	0.042	Neg	1:128 (97%)	Pos
28	28	Borno	Borno	M	65	60-69	civil servant	polo	Urban	1-7	Yes	o	no	NO	0.049	Neg	>10	Neg
29	29	Borno	Borno	F	26	20-29	house wife	damboa road	Urban	1-7	Yes	o	Yes	NO	0.043	Neg	>10	Neg
30	30	Borno	Borno	F	28	20-29		kofan shehu	Urban	1-7	Yes	o	Yes	NO	0.044	Neg	>10	Neg
31	31	Borno	Borno	F	75	70-79				1-7	Yes	o	Yes	NO	0.274	Neg	>10	Neg
32	32	Borno	Borno	M	9	0-9				1-7	Yes	o	Yes	NO	0.044	Neg	>10	Neg
33	33	Borno	Borno	M	26	20-29	student	shagari lowcost	Rural	1-7	Yes	o	Yes	NO	0.337	Neg	1:64 (100%)	Pos
34	34	Borno	Borno	F	70	70-79		wulari	Urban	1-7	Yes	o	Yes	Yes	0.043	Neg	>10	Neg
35	35	Borno	Borno	M	27	20-29	civil servant	baga road	Urban	1-7	Yes	o	Yes	NO	0.711	Pos	>10	Neg
36	36	Borno	Borno	M	13	10-19		polo	Urban	1-7	Yes	o	Yes	NO	0.047	Neg	1:8 (95%)	Pos
37	37	Borno	Borno	M	32	30-39		New G.R.A	Urban	1-7	Yes	o	no	NO	0.527	Pos	>10	Neg
38	38	Borno	Borno	M	52	50-59		bolori	Urban	1-7	Yes	o	Yes	Yes	0.046	Neg	1:64 (99%)	Pos
39	39	Borno	Borno	F	37	30-39		Bulumkuttu	Urban	1-7	No	Not disclosed	no	NO	0.044	Neg	1:64 (100%)	Pos
40	40	Borno	Borno	M	42	40-49		west end	Urban	1-7	Yes	o	Yes	no	1.017	Pos	>10	Neg
41	41	Borno	Borno	F	39	30-39		shuwari	Urban	1-7	Yes	Not disclosed	Yes	NO	0.043	Neg	>10	Neg
42	42	Borno	Borno	M	55	50-59		polo	Urban	1-7	Yes	o	Yes	NO	0.622	Pos	>10	Neg
43	43	Borno	Borno	M	25	20-29	Business	custom	Urban	1-7	Yes	o	Yes	NO	0.046	Neg	>10	Neg
44	44	Borno	Borno	M	38	30-39		pompomari	Urban	1-7	Yes	o	Yes	NO	0.647	Pos	>10	Neg
45	45	Borno	Borno	F	34	30-39		mobile barrack	Urban	1-7	No	Not disclosed	no	NO	0.599	Pos	>10	Neg
46	46	Borno	Borno	M	16	10-19		bolori	Urban	1-7	No	Not disclosed	Yes	no	0.356	Neg	1:64 (100%)	Pos
47	47	Borno	Borno	F	56	50-59		collge of nursing	Urban	1-7	No	Not disclosed	no	NO	0.046	Neg	>10	Neg
48	48	Borno	Borno	M	18	10-19	mechanic	Gidan dambe	Urban	1-7	Yes	o	Yes	NO	0.361	Neg	>10	Neg
49	49	Borno	Borno	M	56	50-59	civil servant	gamboru	Urban	1-7	No	Not disclosed	Yes	NO	0.05	Neg	>10	Neg
50	50	Borno	Borno	F	29	20-29	civil servant	polo	Urban	1-7	Yes	o	yes	Yes	0.05	Neg	>10	Neg
51	51	Borno	Borno	F	51	50-59	house wife	custom	Urban	1-7	Yes	o	Yes	NO	0.497	Neg	>10	Neg
52	52	Borno	Borno	F	35	30-39		baga road	Urban	1-7	No	Not disclosed	no	NO	0.048	Neg	1:64 (100%)	Pos
53	53	Borno	Borno	F	20	20-29	student	baga road	Urban	1-7	No	Not disclosed	Yes	NO	0.339	Neg	1:64 (100%)	Pos
54	54	Borno	Borno	M	27	20-29	mechanc	london ciki	Urban	1-7	Yes	o	no	NO	0.048	Neg	>10	Neg
55	55	Borno	Borno	M	37	30-39				7-10	No	Not disclosed	no	NO	0.245	Neg	>10	Neg
56	56	Borno	Borno	M	40	40-49				1-7	No	Not disclosed	Yes	NO	0.676	Pos	>10	Neg
57	57	Borno	Borno	F	24	20-29	student	metro barrack	Urban	1-7	Yes	o	Yes	NO	0.472	Neg	>10	Neg
58	58	Borno	Borno	F	28	20-29		texaco	Urban	1-7	No	Not disclosed	Yes	NO	0.073	Neg	>10	Neg
59	59	Borno	Borno	M	39	30-39				7-10	Yes	o	Yes	NO	0.265	Neg	>10	Neg
60	60	Borno	Borno	F	22	20-29				1-7	Yes	o	Yes	NO	0.051	Neg	>10	Neg
61	61	Borno	Borno	F	35	30-39		pollo	Urban	1-7	Yes	o	no	NO	0.049	Neg	>10	Neg
62	62	Borno	Borno	F	30	30-39		gomari kostin	Urban	1-7	Yes	o	no	NO	0.462	Neg	>10	Neg
63	63	Borno	Borno	F	50	50-59		dandal	Urban	1-7	Yes	o	Yes	NO	0.042	Neg	>10	Neg
64	64	Borno	Borno	F	60	60-69		old G.R.A	Urban	1-7	No	Not disclosed	no	NO	0.042	Neg	>10	Neg
65	65	Borno	Borno	F	19	10-19		kwanan yobe	Urban	1-7	No	Not disclosed	no	NO	0.691	Pos	>10	Neg
66	66	Borno	Borno	F	24	20-29		N.U.J	Urban	1-7	Yes	o	no	NO	0.043	Neg	>10	Neg
67	67	Borno	Borno	F	26	20-29		govnt college	Urban	1-7	No	Not disclosed	no	NO	0.324	Neg	>10	Neg
68	68	Borno	Borno	F	50	50-59		lawan bukar	Urban	1-7	Yes	o	Yes	NO	0.046	Neg	>10	Neg
69	69	Borno	Borno	F	30	30-39		premier	Urban	1-7	No	Not disclosed	Yes	NO	0.048	Neg	1:64 (100%)	Pos
70	70	Borno	Borno	F	20	20-29		bulumkuttu abuja	Urban	1-7	Yes	o	no	NO	0.371	Neg	>10	Neg
71	71	Borno	Borno	F	22	20-29		gwange sabon gar	Urban	7-10	Yes	o	Yes	NO	0.356	Neg	>10	Neg
72	72	Borno	Borno	F	27	20-29		gwange	Urban	1-7	No	Not disclosed	Yes	Yes	0.044	Neg	>10	Neg
73	73	Borno	Borno	F	33	30-39		mafoni	Urban	1-7	Yes	o	Yes	NO	0.299	Neg	>10	Neg
74	74	Borno	Borno	F	27	20-29	house wife	mairi kuwait	Village	1-7	Yes	o	Yes	Yes	0.046	Neg	>10	Neg
75	75	Borno	Borno	M	37	30-39	civil servant	C.B.D.A	Urban	1-7	Yes	o	yes	Yes	0.043	Neg	>10	Neg
76	76	Borno	Borno	F	27	20-29	civil servant			1-7	Yes	o	Yes	NO	0.425	Neg	>10	Neg
77	77	Borno	Borno	M	25	20-29	student	unimaid	Urban	1-7	Yes	o	yes	Yes	0.044	Neg	>10	Neg
78	78	Borno	Borno	M	34	30-39	civil servant	maidugri	Urban	1-7	Yes	o	Yes	NO	0.78	Pos	>10	Neg
79	79	Borno	Borno	M	24	20-29	student	unimaid	Urban	1-7	Yes	o	Yes	Yes	0.051	Neg	>10	Neg
80	80	Borno	Borno	M	32	30-39	trader	gomari	Urban	1-7	Yes	o	Yes	NO	0.717	Pos	>10	Neg
81	81	Borno	Borno	F	8	0-9	student	dala ward	Rural	1-7	Yes	o	Yes	Yes	0.245	Neg	8	Neg
82	82	Borno	Borno	M	30	30-39	civil servant	gamboru	Rural	1-7	Yes	o	Yes	Yes	0.602	Pos	9	Neg
83	83	Borno	Borno	F	17	10-19	students			1-7	Yes	o	Yes	Yes	0.405	Neg	>10	Neg
84	84	Borno	Borno	M	26	20-29				7-10	Yes	o	Yes	no	0.044	Neg	>10	Neg
85	85	Borno	Borno	F	3	0-9				7-10	Yes	o	no	NO	0.607	Pos	9	Neg
86	86	Borno	Borno	M	36	30-39				1-7	Yes	o	yes	NO	0.821	Pos	10	Neg
87	87	Borno	Borno	F	23	20-29		mafoni	Rural	1-7	No	Not disclosed	no	NO	0.047	Neg	1:64 (100%)	Pos
88	88	Borno	Borno	M	45	40-49		bolori	Urban	1-7	Yes	o	Yes	NO	0.044	Neg	>10	Neg
89	89	Borno	Borno	F	30	30-39		maidugri	Urban	7-10	No	Not disclosed	no	NO	0.043	Neg	1:64 (100%)	Pos
90	90	Borno	Borno	M	40	40-49	marketing	alo dam	Rural	1-7	Yes	o	Yes	NO	0.046	Neg	>10	Neg
91	91	Borno	Borno	F	40	40-49				7-10	No	Not disclosed	Yes	NO	0.05	Neg	1:64 (95%)	Pos
92	92	Borno	Borno	M	25	20-29	stuent	mairi kuwait	Rural	1-7	Yes	o	no	NO	0.048	Neg	1:32 (99%)	Pos
93	93	Borno	Borno	F	29	20-29				7-10	No	Not disclosed	no	NO	0.366	Neg	1:64(95%)	Pos
94	94	Borno	Borno	M	45	40-49				1-7	No	Not disclosed	no	NO	0.043	Neg	>10	Neg
95	95	Borno	Borno	F	20	20-29		gwange	Urban	1-7	Yes	o	Yes	NO	0.05	Neg	>10	Neg
96	96	Borno	Borno	F	32	30-39				1-7	No	Not disclosed	yes	no	0.045	Neg	1:64 (100%)	Pos
97	97	Borno	Borno	F	40	40-49				7-10	No	Not disclosed	Yes	no	0.047	Neg	>10	Neg
98	98	Borno	Borno	F	18	10-19	student			1-7	Yes	o	Yes	no	0.043	Neg	>10	Neg
99	99	Borno	Borno	F	40	40-49		zabarmari	Rural	1-7	Yes	o	Yes	NO	0.052	Neg	>10	Neg
100	100	Borno	Borno	M	6	0-9				1-7	Yes	o	Yes	no	0.035	Neg	>10	Neg
101	101	Borno	Borno	M	33	30-39				1-7	No	Not disclosed	no	NO	0.042	Neg	1:64 (100%)	Pos
102	102	Borno	Borno	M	70	70-79				7-10	Yes	o	no	NO	0.455	Neg	>10	Neg
103	103	Borno	Borno	M	45	40-49				7-10	No	Not disclosed	no	NO	0.047	Neg	>10	Neg
104	104	Borno	Borno	F	25	20-29				7-10	No	Not disclosed	no	NO	0.568	Pos	>10	Neg
105	105	Borno	Borno	M	13	10-19		old G.R.A	Urban	1-7	Yes	o		NO	0.05	Neg	>10	Neg
106	106	Borno	Borno	F	50	50-59	house wife			1-7	Yes	o	yes	NO	0.28	Neg	>10	Neg
107	107	Borno	Borno	F	48	40-49		mubi	Rural	1-7	Yes	o	no	NO	0.046	Neg	>10	Neg
108	108	Borno	Borno	M	40	40-49		jiddari bus stop		1-7	Yes	o	yes	NO	0.048	Neg	>10	Neg
109	109	Borno	Borno	F	19	10-19		lagos street	Urban	1-7	Yes	o	no	NO	0.048	Neg	>10	Neg
110	110	Borno	Borno	F	27	20-29	civil servant	unimaid	Urban	1-7	No	Not disclosed	yes	Yes	0.043	Neg	>10	Neg
111	111	Borno	Borno	F	50	50-59	house wife	college of agric	Urban	1-7	No	Not disclosed	no	Not disclosed	0.044	Neg	>10	Neg
112	112	Borno	Borno	F	35	30-39	house wife			1-7	Yes	o	Yes	no	0.05	Neg	>10	Neg
113	113	Borno	Borno	F	52	50-59		lagos street	Urban	1-7	Yes	o	no	no	0.045	Neg	>10	Neg
114	114	Borno	Borno	F	16	10-19		kaleri	Rural	1-7	Yes	o	Yes	no	0.385	Neg	>10	Neg
115	115	Borno	Borno	M	27	20-29	civil servant	maina ward	Rural	1-7	Yes	o	no	no	0.688	Pos	>10	Neg
116	116	Borno	Borno	F	42	40-49				7-10	Yes	o	Yes	NO	0.728	Pos	1:64 (95%)	Pos
117	117	Borno	Borno	M	12	10-19				1-7	No	Not disclosed	no	NO	0.282	Neg	>10	Neg
118	118	Borno	Borno	M	33	30-39				1-7	Yes	o	Yes	NO	0.054	Neg	>10	Neg
119	119	Borno	Borno	M	11	10-19				1-7	No	Not disclosed	no	NO	0.052	Neg	>10	Neg
120	120	Borno	Borno	M	17	10-19	farmer			1-7	No	Not disclosed	no	NO	0.051	Neg	>10	Neg
121	121	Borno	Borno	M	21	20-29		babban layi	Urban	1-7	No	Not disclosed	Yes	NO	0.04	Neg	>10	Neg
122	122	Borno	Borno	F	42	40-49	civil servant	ruwan zafi	Rural	1-7	No	Not disclosed	Yes	NO	0.047	Neg	>10	Neg
123	123	Borno	Borno	F	25	20-29	student			7-10	Yes	o	Yes	NO	0.043	Neg	>10	Neg
124	124	Borno	Borno	F	86	80-89	house wife			7-10	No	Not disclosed	Yes	NO	0.047	Neg	>10	Neg
125	125	Borno	Borno	F	28	20-29	humaniterian	damboa road	Urban	1-7	Yes	o	Yes	NO	0.214	Neg	>10	Neg
126	126	Borno	Borno	F	25	20-29		damboa road	Urban	1-7	No	Not disclosed	no	NO	0.059	Neg	>10	Neg
127	127	Borno	Borno	M	40	40-49		mafoni	Urban	1-7	No	Not disclosed	no	NO	0.404	Neg	9	Neg
128	128	Borno	Borno	M	40	40-49		dala ward	Rural	1-7	No	Not disclosed	no	NO	0.687	Pos	>10	Neg
129	129	Borno	Borno	F	45	40-49				1-7	No	Not disclosed	no	NO	0.053	Neg	>10	Neg
130	130	Borno	Borno	M	14	10-19	student	mairi kuwait	Rural	1-7	Yes	o	Yes	NO	0.048	Neg	1:64 (100%)	Pos
131	131	Borno	Borno	F	63	60-69				1-7	No	Not disclosed	no	NO	0.049	Neg	>10	Neg
132	132	Borno	Borno	M	61	60-69				1-7	No	Not disclosed	no	NO	0.046	Neg	>10	Neg
133	133	Borno	Borno	M	14	10-19				1-7	No	Not disclosed	no	NO	0.04	Neg	>10	Neg
134	134	Borno	Borno	M	42	40-49	civil servant	gamboru	Urban	1-7	Yes	o	Yes	NO	0.045	Neg	>10	Neg
135	135	Borno	Borno	M	24	20-29	civil servant			1-7	Yes	o	Yes	NO	0.053	Neg	>10	Neg
136	136	Borno	Borno	M	24	20-29	student	no 18 elkanemi	Urban	1-7	No	Not disclosed	Yes	NO	0.045	Neg	>10	Neg
137	137	Borno	Borno	M	17	10-19	student			7-10	Yes	o	Yes	NO	0.047	Neg	>10	Neg
138	138	Borno	Borno	M	34	30-39				7-10	No	Not disclosed	Yes	NO	0.38	Neg	>10	Neg
139	139	Borno	Borno	F	4	0-9				1-7	No	Not disclosed	no	no	0.04	Neg	>10	Neg
140	140	Borno	Borno	M	41	40-49	publicservant	CBN quarters	Urban	1-7	Yes	o	Yes	NO	0.23	Neg	>10	Neg
141	141	Borno	Borno	F	23	20-29	house wife			1-7	Yes	o	Yes	no	0.065	Neg	>10	Neg
142	142	Borno	Borno	M	46	40-49	civil servant	bahind lake chad	Rural	1-7	No	Not disclosed	no	NO	0.044	Neg	>10	Neg
143	143	Borno	Borno	M	22	20-29	student	sir kassim quarters	Urban	7-10	No	Not disclosed	Yes	NO	0.046	Neg	>10	Neg
144	144	Borno	Borno	F	30	30-39		dala ward	Rural	7-10	No	Not disclosed	Yes	NO	0.046	Neg	>10	Neg
145	145	Borno	Borno	F	33	30-39		meri quet	Rural	1-7	Yes	o	no	NO	0.041	Neg	1:64 (100%)	1:64 (100%)
146	146	Borno	Borno	M	30	30-39		magaram	Urban	7-10	No	Not disclosed	no	NO	0.051	Neg	>10	Neg
147	147	Borno	Borno	F	23	20-29		dala alamderi	Rural	7-10	Yes	o	Yes	no	0.042	Neg	>10	Neg
148	148	Borno	Borno	F	27	20-29		polo	Urban	1-7	No	Not disclosed	Yes	no	0.046	Neg	>10	Neg
149	149	Borno	Borno	F	20	20-29		fizan	Rural	1-7	Yes	o	Yes	NO	0.058	Neg	>10	Neg
150	150	Borno	Borno	M	35	30-39		baga road	Urban	7-10	No	Not disclosed	Yes	Yes	0.049	Neg	>10	Neg
151	151	Borno	Borno	F	18	10-19		bulumkuttu	Urban	1-7	Yes	o	yes	NO	0.396	Neg	>10	Neg
152	152	Borno	Borno	M	51	50-59	student	bulumkuttu	Urban	7-10	No	Not disclosed	Yes	NO	0.057	Neg	>10	Neg
153	153	Borno	Borno	M	17	10-19	student	lamisu gaidam	Rural	7-10	Yes	o	Yes	NO	0.045	Neg	>10	Neg
154	154	Borno	Borno	F	28	20-29		jiddari bus stop	Urban	1-7	No	Not disclosed	Yes	NO	0.05	Neg	>10	Neg
155	155	Borno	Borno	F	17	10-19		hausari	Urban	1-7	No	Not disclosed	no	NO	0.047	Neg	>10	Neg
156	156	Borno	Borno	F	30	30-39		kisheri	Rural	1-7	No	Not disclosed	no	NO	0.043	Neg	>10	Neg
157	157	Borno	Borno	F	15	10-19		lamisula	Urban	1-7	No	Not disclosed	no	NO	0.045	Neg	>10	Neg
158	158	Borno	Borno	M	16	10-19		kumshe	Rural	1-7	No	Not disclosed	no	NO	0.041	Neg	>10	Neg
159	159	Borno	Borno	M	30	30-39		mafoni	Urban	1-7	Yes	o	Yes	NO	0.048	Neg	>10	Neg
160	160	Borno	Borno	F	20	20-29	student/NGO	mairi kuwait	Rural	1-7	No	Not disclosed	no	NO	0.043	Neg	>10	Neg
161	161	Borno	Borno	M	35	30-39		mulaye	Rural	1-7	Yes	o	no	NO	0.044	Neg	>10	Neg
162	162	Borno	Borno	F	37	30-39		mafoni	Urban	1-7	Yes	o	Yes	Not disclosed	0.244	Neg	>10	Neg
163	163	Borno	Borno	M	65	60-69		kasuwan goza	Rural	1-7	Yes	o	Yes	no	0.402	Neg	>10	Neg
164	164	Borno	Borno	F	18	10-19		kumshe	Rural	1-7	Yes	o	Yes	no	0.049	Neg	>10	Neg
165	165	Borno	Borno	F	32	30-39		hausari	Urban	1-7	Yes	o	no	Yes	0.061	Neg	>10	Neg
166	166	Borno	Borno	M	14	10-19		ummarari	Urban	1-7	Yes	o	no	NO	0.055	Neg	1:64 (100%)	Pos
167	167	Borno	Borno	M	25	20-29		G.G.C. staff Q.	Urban	1-7	No	Not disclosed	Yes	NO	0.046	Neg	1:64 (100%)	Pos
168	168	Borno	Borno	M	45	40-49		baga road	Urban	1-7	Yes	o	no	NO	0.045	Neg	>10	Neg
169	169	Borno	Borno	M	23	20-29		gwange layintanki	Urban	1-7	Yes	o	Yes	NO	0.044	Neg	>10	Neg
170	170	Borno	Borno	F	35	30-39		bulmkutu kasuwa	Urban	1-7	Yes	o	Yes	NO	0.445	Neg	>10	Neg
171	171	Borno	Borno	F	27	20-29		ndurumari	Urban	1-7	Yes	o	Yes	NO	0.06	Neg	>10	Neg
172	172	Borno	Borno	M	25	20-29	student	fogoli ward	Urban	1-7	No	Not disclosed	no	NO	0.044	Neg	>10	Neg
173	173	Borno	Borno	F	25	20-29		kasuwan shanu	Rural	1-7	Yes	o	Yes	NO	0.046	Neg	>10	Neg
174	174	Borno	Borno	F	45	40-49		shehu garbe	Urban	1-7	Yes	o	Yes	NO	0.054	Neg	>10	Neg
175	175	Borno	Borno	F	50	50-59	house wife	dikwa lowcost	Rural	1-7	No	Not disclosed	no	NO	0.605	Pos	>10	Neg
176	176	Borno	Borno	F	20	20-29	house wife	mafoni	Urban	1-7	Yes	o	no	NO	0.047	Neg	>10	Neg
177	177	Borno	Borno	M	65	60-69		abuja sharaton	Urban	1-7	No	Not disclosed	no	NO	0.047	Neg	1:64 (100%)	Pos
178	178	Borno	Borno	F	60	60-69		gwange layin danb	Urban	1-7	No	Not disclosed	yes	NO	0.063	Neg	>10	Neg
179	179	Borno	Borno	F	30	30-39		shehu kari	Urban	1-7	No	Not disclosed	no	NO	0.045	Neg	>10	Neg
180	180	Borno	Borno	F	31	30-39		old G.R.A	Urban	1-7	No	Not disclosed	Yes	NO	0.043	Neg	>10	Neg
181	181	Borno	Borno	M	60	60-69		ngomari costin	Urban	1-7	No	Not disclosed	Yes	NO	0.051	Neg	>10	Neg
182	182	Borno	Borno	M	24	20-29	student	tudun wada	Urban	1-7	Yes	o	Yes	NO	0.451	Neg	>10	Neg
183	183	Borno	Borno	M	24	20-29		damboa road	Urban	1-7	No	Not disclosed	Yes	NO	0.044	Neg	>10	Neg
184	184	Borno	Borno	F	38	30-39		moduganari	Urban	1-7	No	Not disclosed	Yes	NO	0.052	Neg	>10	Neg
185	185	Borno	Borno	M	30	30-39		galadima	Urban	1-7	No	Not disclosed	Yes	NO	0.251	Neg	>10	Neg
186	186	Borno	Borno	F	30	30-39		dala	village	1-7	No	Not disclosed	Yes	NO	0.051	Neg	>10	Neg
187	187	Borno	Borno	M	65	60-69		hausari	Urban	1-7	No	o	Yes	NO	0.547	Pos	>10	Neg
188	188	Borno	Borno	F	23	20-29		abbaganaram	Urban	1-7	No	Not disclosed	no	NO	0.477	Neg	>10	Neg
189	189	Borno	Borno	M	32	30-39		kofan shehu	Urban	1-7	No	Not disclosed	Yes	NO	0.676	Pos	>10	Neg
190	190	Borno	Borno	M	28	20-29		jiddari polo	Urban	1-7	Yes	o	Yes	NO	0.404	Neg	>10	Neg
191	191	Borno	Borno	M	80	80-89		premier	Urban	1-7	Yes	o	Yes	NO	0.045	Neg	>10	Neg
192	192	Borno	Borno	F	35	30-39		moduganari	Urban	1-7	No	Not disclosed	Yes	NO	0.048	Neg	>10	Neg
193	193	Borno	Borno	F	19	10-19		hausari	Urban	1-7	Yes	o	Yes	NO	0.211	Neg	>10	Neg
194	194	Borno	Borno	M	49	40-49		maiduguri	Urban	1-7	Yes	o	no	NO	0.035	Neg	>10	Neg
195	195	Borno	Borno	F	19	10-19		maiduguri	Urban	1-7	No	o	Yes	NO	0.181	Neg	>10	Neg
196	196	Borno	Borno	F	17	10-19	student	daamboa road	Urban	1-7	No	Not disclosed	no	NO	0.049	Neg	>10	Neg
197	197	Borno	Borno	F	38	30-39		shagari lowcost	Rural	1-7	No	Not disclosed	no	NO	0.063	Pos	1:64 (100%)	Pos
198	198	Borno	Borno	M	55	50-59	mechanic	flour mill	Urban	1-7	Yes	o	no	NO	0.53	Pos	>10	Neg
199	199	Borno	Borno	M	15	10-19	student	damboa road	Urban	1-7	No	Not disclosed	no	NO	0.498	Neg	>10	Neg
200	200	Borno	Borno	F	41	40-49		kululluri	Urban	1-7	No	Not disclosed	no	NO	0.601	Pos	>10	Neg
